# Supplementary material for: Construction and validation of a predictive model of invasive adenocarcinoma in pure ground-glass nodules less than 2 cm in diameter
Source: BMC Surg. 2024 Feb 14;24:56. doi: 10.1186/s12893-024-02341-2 (PMC10868041; doi:10.1186/s12893-024-02341-2)
Supplement: Supplementary file 1 — Supplementary material 1. [file 12893_2024_2341_MOESM1_ESM.csv]

ID	tumorInvasiveness	hypertension	diabetes	copd	blood_type	albumin	lymphocyte	pni	neutrophil	eosinophil	basophil	monocyte	erythrocyte	hemoglobin	platelet	nlr	plr	mlr	dnlr	nlpr	siri	aisi	sii	piv	blood_sugar	complement_c1q	ldh	sa	x5_nt	pro_grp	scc	cyfra21_1	cea	ca125	nse	gender	age	bmi	smoking_history	fev1._predicted	mvv._predicted	asa	maximum_diameter	location	shape	spiculation	cavitation_sign	calcification	vascular_penetration_sign
4	0	0	0	0	0	57.2	1.61	65.25	3.17	0.16	0.04	0.27	4.35	111	347	1.9689	215.528	0.1677	1.524	0.0057	0.5316	184.4704	683.2236	184.4704	4.9	163.9	191	64.5	4	42.51	1	2.07	2.36	13.9	20.4	0	50	26.3	0	107.12	129.29	2	0.8	1	0	0	0	0	1
6	0	0	0	0	0	64.2	1.36	71	2.77	0.16	0.01	0.38	4.51	135	150	2.0368	110.2941	0.2794	1.4503	0.0136	0.774	116.0956	305.5147	116.0956	5.45	174	219	50	3	38.88	0.4	1.24	2.24	5.05	16.5	0	52	25.39	0	110.06	101.81	2	0.6	1	0	0	0	0	0
7	0	0	0	0	1	64.3	1.42	71.4	4.09	0.16	0.02	0.52	4.03	124	237	2.8803	166.9014	0.3662	1.9292	0.0122	1.4977	354.9659	682.6268	354.9659	4.5	124.2	149	45.6	3	34.73	1.5	3.14	4.61	12.3	13.7	0	37	21.08	0	110.65	129.81	1	0.8	1	1	0	0	0	0
8	0	1	0	0	1	60	3.5	77.5	2.44	0.12	0.07	0.51	4.37	142	196	0.6971	56	0.1457	0.581	0.0036	0.3555	69.6864	136.64	69.6864	5.22	156.2	227	49.5	4	50.99	1	2.54	5.01	13.5	15.7	1	73	21.51	1	102.08	95.54	2	1.1	1	1	0	0	0	1
16	0	0	0	0	2	57.7	1.73	66.35	3.16	0.16	0.02	0.46	4.54	138	267	1.8266	154.3353	0.2659	1.3333	0.0068	0.8402	224.3417	487.6994	224.3417	6.58	188.6	208	64.6	5	41.96	1.97	2.32	2.32	10.72	19.45	0	56	25.39	0	128.6	113.7	2	0.8	1	0	1	0	0	0
20	0	0	0	0	0	65	0.98	69.9	4.46	0.05	0.02	0.49	4.67	141	187	4.551	190.8163	0.5	2.8961	0.0243	2.23	417.01	851.0408	417.01	5.33	171	169	53	4	56.2	0.8	1.61	5.69	11.7	13.2	1	63	21.3	1	87.84	185.74	2	1.5	1	1	1	1	0	0
21	0	0	0	0	2	57.2	2.81	71.25	2.59	0.07	0.01	0.39	4.68	140	271	0.9217	96.4413	0.1388	0.7896	0.0034	0.3595	97.4153	249.7829	97.4153	4.15	200.2	207	52.5	4	40.4	0.8	1.9	1.13	10	16.7	0	56	23.23	0	92.97	95.18	2	0.6	1	0	0	0	0	0
23	0	0	0	0	0	59.7	2.92	74.3	3.65	0.07	0.02	0.41	5.36	163	202	1.25	69.1781	0.1404	1.0673	0.0062	0.5125	103.525	252.5	103.525	5.44	180.7	171	65.4	4	33.09	0.8	2.69	2.61	11.2	16.9	1	31	21.8	0	96.91	114.44	2	0.5	1	0	0	0	0	1
25	1	0	0	0	3	61.3	3.05	76.55	4.46	0.23	0.07	0.55	4.61	147	312	1.4623	102.2951	0.1803	1.1436	0.0047	0.8043	250.9298	456.2361	250.9298	5.69	167	207	52.9	5	29.36	0.4	2.73	1.08	11.1	20.7	0	67	26.04	0	118.63	102.78	2	2	1	1	1	0	0	1
29	0	0	0	0	1	64.1	1.53	71.75	1.91	0.09	0.02	0.31	4.27	132	232	1.2484	151.634	0.2026	0.9795	0.0054	0.387	89.7825	289.6209	89.7825	5.18	161.1	175	43.9	3	36.28	0.7	3.01	1.53	13.7	10.4	0	43	21.23	0	97.6	133.7	1	0.9	1	0	1	0	0	1
32	0	0	0	0	1	58.6	1	63.6	2.68	1.5	0.7	7.4	4	141	255	2.68	255	7.4	0.2528	0.0105	19.832	5057.16	683.4	5057.16	5.46	134.8	214	50.7	3	39.32	0.5	2.24	3.05	5.61	28.5	1	73	24.3	0	104.43	100.71	2	1.5	1	1	1	0	0	1
42	1	0	0	0	1	59.5	1.49	66.95	2.02	0.55	0.01	5.8	4.86	150	241	1.3557	161.745	3.8926	0.2573	0.0056	7.8631	1895.004	326.7248	1895.004	4.48	167.1	244	54.7	4	41.96	1.97	2.32	2.32	10.72	19.45	0	70	26.03	0	113.9	104.8	2	1.3	1	0	0	0	0	1
48	1	0	0	0	1	59.6	2.44	71.8	2.45	0.13	0.04	0.36	4.12	122	215	1.0041	88.1148	0.1475	0.8249	0.0047	0.3615	77.7172	215.8811	77.7172	4.82	190	168	54	4	26.59	0.6	2.27	1.41	4.56	15.8	0	56	25	0	109.31	84.45	1	1.2	1	1	0	0	0	1
49	1	0	0	0	1	58.5	2.75	72.25	2.73	3.4	1.1	11.4	4.37	130	290	0.9927	105.4545	4.1455	0.1464	0.0034	11.3171	3281.9564	287.8909	3281.9564	5.19	201.9	164	54.3	3	29.94	0.8	0.65	2.07	17.2	11	0	39	22.58	0	95.42	88.66	1	0.8	1	1	1	0	0	0
51	0	0	0	0	1	56.7	1.89	66.15	2.11	0.2	0.04	0.36	4.76	140	218	1.1164	115.3439	0.1905	0.8474	0.0051	0.4019	87.6152	243.3757	87.6152	6.51	181	186	55.3	4	36.27	0.7	1.62	1.6	8.1	30.9	0	57	31.25	0	89.31	92.23	2	0.7	1	0	0	0	0	0
52	0	1	0	0	0	57.1	1.62	65.2	3.63	0.15	0.04	0.52	4.01	125	301	2.2407	185.8025	0.321	1.5579	0.0074	1.1652	350.7207	674.463	350.7207	5.19	214.8	250	55.6	3	22.64	0.6	2.83	0.55	7.99	22.5	0	55	23.63	0	121.18	135.63	2	2	1	1	0	0	0	1
56	0	0	0	0	3	59	1.69	67.45	2.45	0.16	0.03	0.34	5.18	156	260	1.4497	153.8462	0.2012	1.1036	0.0056	0.4929	128.1538	376.9231	128.1538	5.83	174.6	163	51.8	2	38.41	0.8	1.54	1.13	3.76	15.6	1	56	28.41	0	121.02	137.73	2	0.7	1	0	0	0	0	1
58	1	0	0	0	1	60.2	1.5	67.7	3.04	0.03	0.02	0.26	4.79	125	231	2.0267	154	0.1733	1.6796	0.0088	0.5269	121.7216	468.16	121.7216	5.56	198.6	158	57	4	34.64	0.5	2.57	3.07	7.33	9.53	0	31	20.23	0	118.92	120.05	1	1.2	1	0	0	0	0	1
59	0	0	0	0	1	59.7	1.12	65.3	2.01	0.09	0.06	0.43	4.79	151	201	1.7946	179.4643	0.3839	1.1824	0.0089	0.7717	155.111	360.7232	155.111	5.78	162.8	269	56.4	3	37.93	0.9	3.81	3.45	10	28	1	62	24.49	0	103.69	106.22	2	0.7	1	0	0	0	0	1
62	1	0	0	0	2	57.1	2.18	68	3.85	0.15	0.03	7.3	4.42	135	203	1.7661	93.1193	3.3486	0.3986	0.0087	12.8922	2617.117	358.5092	2617.117	5.1	231.3	283	60.7	8	41.33	1.1	1.89	1.87	6.71	12.4	1	52	25.97	0	94.04	108.81	2	1	1	0	1	0	0	1
64	0	0	0	0	0	52.7	1.58	60.6	2.03	0	0.01	0.37	3.83	114	273	1.2848	172.7848	0.2342	1.0357	0.0047	0.4754	129.7787	350.7532	129.7787	5.01	156.8	145	54	6	27.21	1	1.12	0.3	10.8	18.4	0	48	20.31	0	99.72	100.58	2	0.7	1	1	0	0	0	0
71	1	0	0	0	1	60.1	1.76	68.9	2.83	0.07	0.02	0.41	4.31	142	224	1.608	127.2727	0.233	1.2522	0.0072	0.6593	147.6745	360.1818	147.6745	5.25	150	220	53.4	5	36.02	0.9	2.34	2.43	11.7	11.6	1	65	25	0	111.64	81.86	2	1.4	1	1	1	0	0	0
72	0	1	0	0	3	61.9	1.72	70.5	2.72	0.14	0.03	0.49	5.11	159	268	1.5814	155.814	0.2849	1.1429	0.0059	0.7749	207.6688	423.814	207.6688	4.94	153.7	175	52.7	4	31.73	0.8	3.41	1.38	9.6	20.7	1	65	26.08	1	113.62	123.63	2	1.2	1	1	1	0	0	0
76	0	0	0	0	0	57.4	3.22	73.5	3.38	0.15	0.02	0.34	3.97	129	234	1.0497	72.6708	0.1056	0.9062	0.0045	0.3569	83.5133	245.6273	83.5133	5.1	146	240	56	4	41.96	1.97	2.32	2.32	10.72	19.45	0	46	23.88	0	114.51	115.92	2	1	1	0	0	0	0	0
77	0	1	0	0	3	58.9	2.83	73.05	2.69	0.14	0.07	0.5	4.81	134	407	0.9505	143.8163	0.1767	0.7599	0.0023	0.4753	193.4329	386.8657	193.4329	7.52	152.6	139	62.8	6	41.96	1.97	2.32	2.32	10.72	19.45	1	57	28.72	1	84.66	91.23	2	0.8	1	1	1	0	0	0
79	0	1	0	0	1	55.1	1.08	60.5	2.25	0.02	0.03	0.35	3.65	120	189	2.0833	175	0.3241	1.5203	0.011	0.7292	137.8125	393.75	137.8125	4.91	86.6	178	45.9	3	41.96	1.97	2.32	2.32	10.72	19.45	1	67	24.49	0	86.66	88.67	2	1	1	1	1	1	0	0
80	0	0	0	0	3	58.7	2	68.7	3.57	0.08	0.04	0.49	4.65	143	357	1.785	178.5	0.245	1.3678	0.005	0.8747	312.2501	637.245	312.2501	5.08	197.1	229	59.1	5	41.96	1.97	2.32	2.32	10.72	19.45	0	34	22.58	0	88.67	92.48	2	0.7	1	1	1	0	0	0
87	1	1	0	0	3	63.6	2.03	73.75	3.09	0.05	0.07	0.47	5.45	177	285	1.5222	140.3941	0.2315	1.1794	0.0053	0.7154	203.8943	433.8177	203.8943	5.58	170.7	192	54.4	5	41.96	1.97	2.32	2.32	10.72	19.45	1	52	26.08	0	103.75	127.91	1	2	1	0	1	0	0	0
88	1	0	0	1	2	61.6	1.17	67.45	3.95	0.16	0.01	0.54	5.4	151	244	3.3761	208.547	0.4615	2.1011	0.0138	1.8231	444.8308	823.7607	444.8308	5.13	154.8	177	67.8	4	41.96	1.97	2.32	2.32	10.72	19.45	1	68	25.61	1	58.35	63.47	2	1.2	1	1	1	1	0	0
97	0	0	0	0	1	57.4	1.5	64.9	2.38	0.04	0.02	0.34	4	132	266	1.5867	177.3333	0.2267	1.2526	0.006	0.5395	143.4981	422.0533	143.4981	4.98	176.7	198	54	3	41.96	1.97	2.32	2.32	10.72	19.45	0	42	25.22	0	111.42	118.31	1	0.8	1	0	0	0	0	1
98	1	0	0	0	1	61.1	1.53	68.75	2.17	0.05	0.02	0.25	4.45	134	217	1.4183	141.8301	0.1634	1.173	0.0065	0.3546	76.9428	307.7712	76.9428	4.94	163.8	170	49	4	41.96	1.97	2.32	2.32	10.72	19.45	0	64	29.14	0	111.91	78.95	2	1.7	1	0	0	0	0	0
101	0	0	0	0	0	62.9	1.81	71.95	2.24	0.08	0.02	0.39	4.29	124	212	1.2376	117.1271	0.2155	0.9739	0.0058	0.4827	102.3222	262.3646	102.3222	5.58	185.4	162	49.6	3	41.96	1.97	2.32	4.32	10.72	19.45	0	35	24.98	0	104.15	104.79	2	0.7	1	1	1	1	0	0
111	0	0	0	0	0	61.1	1.97	70.95	2.01	0.24	0.04	0.35	4.03	131	227	1.0203	115.2284	0.1777	0.7731	0.0045	0.3571	81.0632	231.6091	81.0632	4.31	132.8	167	49.4	3	31.98	0.6	1.68	0.75	6.54	13.2	0	63	20.43	0	151.9	101.06	2	0.8	1	1	1	0	0	0
112	1	1	0	0	2	52	2.42	64.1	4.16	0.23	0.06	0.49	5.43	154	211	1.719	87.1901	0.2025	1.3	0.0081	0.8423	177.7283	362.7107	177.7283	5.9	197.2	188	79.8	6	41.96	1.97	2.32	2.32	10.72	19.45	1	70	25.51	1	72.85	56.24	2	1.5	1	1	1	0	0	1
116	1	1	1	0	1	62.4	2.33	74.05	5.56	0.13	0.02	0.65	5.24	175	122	2.3863	52.3605	0.279	1.7764	0.0196	1.5511	189.2309	291.1245	189.2309	10.07	164.2	224	49.8	6	35.23	0.7	3.83	4.71	15.8	35.8	1	67	23.94	0	89.67	90.84	2	1	1	0	0	0	0	1
117	0	0	0	0	1	61.2	1.35	67.95	1.77	0.19	0.05	0.17	4.98	147	145	1.3111	107.4074	0.1259	1.0057	0.009	0.2229	32.3189	190.1111	32.3189	4.68	148.7	147	48.3	4	27.62	0.8	1.16	0.99	11.1	13	0	41	21.67	0	128.6	141.2	2	0.7	1	0	1	0	0	0
122	0	1	0	0	1	66	1.34	72.7	3.13	0.11	0.03	0.42	4.43	151	187	2.3358	139.5522	0.3134	1.6474	0.0125	0.981	183.4554	436.7985	183.4554	7.27	155.4	224	57.2	4	70.45	0.7	2.01	2.36	3.74	13.8	1	69	24.22	1	119.86	91.72	2	1.1	1	0	0	0	0	1
124	0	0	0	1	0	61.1	1.45	68.35	2.03	0.04	0.02	0.24	4.59	140	251	1.4	173.1034	0.1655	1.16	0.0056	0.336	84.336	351.4	84.336	5.35	184.3	206	57.9	4	58.58	1.3	1.24	3	14.7	17.6	0	53	26.56	0	87.82	89.03	2	0.9	1	0	0	0	0	1
126	1	0	1	0	0	62.7	2.89	77.15	2.45	0.15	0.04	0.53	4.93	161	171	0.8478	59.1696	0.1834	0.6787	0.005	0.4493	76.8317	144.9654	76.8317	6.15	154.5	167	53.3	3	63.46	1.8	2.35	3.32	14.2	14.5	1	55	22.72	1	126.88	120.9	2	1.3	1	1	1	0	0	1
135	0	1	0	0	1	57.3	2.15	68.05	3.51	0.08	0.04	0.63	4.6	138	310	1.6326	144.186	0.293	1.2103	0.0053	1.0285	318.8386	506.093	318.8386	5.58	180.4	189	66	6	47.02	0.9	2.19	1.39	7.49	19.3	0	56	23.62	0	117.15	139.33	2	1.4	1	0	0	0	0	1
136	0	0	0	0	0	62.3	2.19	73.25	3.23	0.11	0.04	0.49	4.26	133	332	1.4749	151.5982	0.2237	1.1413	0.0044	0.7227	239.9344	489.6621	239.9344	6.14	185.3	167	60.6	5	41.96	1.97	2.32	2.32	10.72	19.45	0	57	21.88	0	105.92	90.07	2	0.9	1	0	1	1	0	1
137	0	0	0	0	0	59.1	2.22	70.2	1.97	0.2	0.02	0.37	4.63	139	243	0.8874	109.4595	0.1667	0.7011	0.0037	0.3283	79.785	215.6351	79.785	5.36	172.1	158	55.8	6	41.96	1.97	2.32	2.32	10.72	19.45	0	55	24.17	0	122.33	128.36	2	0.7	1	0	0	0	0	1
139	0	0	0	0	0	60.7	1.71	69.25	2.99	0.19	0.05	0.42	4.72	148	252	1.7485	147.3684	0.2456	1.2616	0.0069	0.7344	185.0653	440.6316	185.0653	4.93	187.2	220	54.2	3	46.94	1	1.55	0.78	4.19	25.2	1	56	28.73	0	92.85	97.41	1	1.2	1	0	1	0	0	1
142	1	0	0	0	1	61.1	1.63	69.25	2.64	0.09	0.01	0.26	4.65	138	221	1.6196	135.5828	0.1595	1.3266	0.0073	0.4211	93.064	357.9387	93.064	4.53	170.5	160	47.5	5	35.02	0.9	1.3	2	13.6	14	0	49	26.04	0	103.51	149.09	2	1	1	1	1	0	0	0
143	1	0	1	0	1	60	2	70	4.25	0.21	0.06	0.56	4.99	153	215	2.125	107.5	0.28	1.5018	0.0099	1.19	255.85	456.875	255.85	10.72	161.5	178	52.3	9	55.43	1.3	7	5.39	14.3	11.2	1	64	23.44	0	100.67	101.14	2	1	1	1	1	0	0	1
145	1	0	0	0	2	60.7	3.04	75.9	6.39	0.17	0.04	0.85	4.04	140	347	2.102	114.1447	0.2796	1.5585	0.0061	1.7867	619.9771	729.3849	619.9771	5.22	161.3	196	61.5	3	64.86	0.7	2.43	4.41	4.86	13.8	1	57	18.34	1	111.73	106.73	2	0.8	1	0	0	0	0	0
146	0	1	0	0	0	66.3	1.6	74.3	2.76	0.14	0.02	0.43	3.69	126	198	1.725	123.75	0.2688	1.2603	0.0087	0.7418	146.8665	341.55	146.8665	4.55	136.2	234	43.3	3	38.39	0.9	2.09	0.53	8.85	16.3	0	68	27.55	0	134.6	116.55	2	0.6	1	1	1	0	0	0
151	1	0	0	0	1	61.4	2.23	72.55	2.93	0.19	0.03	0.42	4.9	154	170	1.3139	76.2332	0.1883	1.0209	0.0077	0.5518	93.8126	223.3632	93.8126	4.33	183.8	236	48.1	4	31.28	0.6	1.82	3.76	13.2	23.1	1	61	24.45	1	108.9	134.74	2	1.2	1	0	1	0	0	1
154	0	0	0	0	1	58.9	1.29	65.35	2.88	0.2	0.06	0.39	4.35	124	280	2.2326	217.0543	0.3023	1.4845	0.008	0.8707	243.7953	625.1163	243.7953	5.33	218.4	179	60.8	7	23.92	0.5	1.54	1.04	12.3	11	0	44	22.31	0	106	146.1	2	0.8	1	0	0	0	0	1
155	0	0	0	0	0	57.9	1.66	66.2	2.49	0.03	0.01	0.35	3.94	130	219	1.5	131.9277	0.2108	1.2146	0.0068	0.525	114.975	328.5	114.975	5.5	182.3	171	55	5	33.03	0.7	2.01	0.5	4.5	23.9	0	59	27.99	0	91.9	90.24	1	0.6	1	1	1	0	0	0
159	0	0	0	0	2	60.4	2.62	73.5	4.26	0.1	0.02	0.48	4.24	129	319	1.626	121.7557	0.1832	1.323	0.0051	0.7805	248.9661	518.6794	248.9661	5.68	195.9	165	61.4	5	41.96	1.97	2.32	2.32	10.72	19.45	0	36	22.77	0	108.36	84.74	1	0.7	1	0	0	0	0	0
162	1	0	0	0	1	58	1.63	66.15	2.05	0.05	0.03	0.3	4.08	99	280	1.2577	171.7791	0.184	1.0199	0.0045	0.3773	105.6442	352.1472	105.6442	4.59	179	155	58.8	4	36.06	0.9	1.46	2.72	40.4	11.3	0	36	28.13	0	120.27	141.22	1	0.6	1	0	0	0	0	1
163	1	0	0	0	1	57.6	2.36	69.4	2.08	0.06	0.02	0.27	4.25	128	240	0.8814	101.6949	0.1144	0.7675	0.0037	0.238	57.1119	211.5254	57.1119	5.1	164	167	47.6	4	22.4	1.5	2.23	3.73	23.5	19.3	0	33	20.94	0	124.51	137.14	1	0.9	1	1	1	0	0	1
166	0	1	0	0	0	60	1.69	68.45	3.52	0.08	0.03	0.24	5.08	163	167	2.0828	98.8166	0.142	1.7255	0.0125	0.4999	83.4802	347.8343	83.4802	7.61	120.6	183	42.2	4	27.37	1.4	2.19	1.36	7.43	20.2	1	64	30.42	0	96.3	116.64	2	0.8	1	1	1	0	0	0
167	1	1	0	0	1	58.9	1.61	66.95	3.92	0.09	0.02	0.49	4.73	141	212	2.4348	131.677	0.3043	1.7738	0.0115	1.193	252.9252	516.1739	252.9252	5.29	147.5	199	72.3	7	37.2	1.2	1.35	3.04	9.92	26.5	0	64	26.95	0	124.69	112.4	2	1.5	1	0	0	0	0	1
169	0	0	0	0	0	63.9	1.14	69.6	2.26	0.05	0.02	0.23	4.71	141	212	1.9825	185.9649	0.2018	1.5694	0.0094	0.456	96.6646	420.2807	96.6646	6.2	170.1	211	47.3	5	51.63	0.7	3.61	1.38	14.5	14	0	54	23.83	0	101.4	111.55	2	0.6	1	1	1	0	0	0
172	0	0	0	0	2	60.1	2.83	74.25	1.88	0.08	0.04	0.35	4.6	140	207	0.6643	73.1449	0.1237	0.5697	0.0032	0.2325	48.1293	137.5124	48.1293	4.58	176.9	205	49.3	4	40.11	0.9	2.83	0.92	8.05	18.2	0	58	25.15	0	127.8	133.51	2	0.8	1	1	1	0	0	0
176	0	1	0	0	0	59.6	1.91	69.15	2.35	0.07	0.02	0.51	4.75	157	171	1.2304	89.5288	0.267	0.9363	0.0072	0.6275	107.3003	210.3927	107.3003	6.42	119.8	168	50.8	4	29.37	1.4	3.07	10.8	4.69	21	1	56	29.04	1	96.71	106.28	2	0.6	1	1	1	0	0	0
177	0	0	0	0	1	59.6	2.12	70.2	1.89	0.02	0.03	0.28	4.51	139	225	0.8915	106.1321	0.1321	0.7714	0.004	0.2496	56.1651	200.5896	56.1651	4.81	198.5	217	54.4	6	32.71	1.1	0.38	2.02	9.27	12.5	0	32	20.31	0	106.62	87.2	1	0.7	1	0	0	0	0	0
181	0	0	0	0	3	63.5	2.66	76.8	3.41	0.07	0.04	0.67	4.46	142	224	1.282	84.2105	0.2519	0.9913	0.0057	0.8589	192.3958	287.1579	192.3958	4.31	127.9	160	39.8	3	45.98	0.5	2.35	0.79	7.08	21	1	57	24.68	0	131.68	116.26	2	1.5	1	0	1	0	0	0
183	0	0	0	0	3	60.2	1.41	67.25	4.25	0.03	0.04	0.25	4.01	131	106	3.0142	75.1773	0.1773	2.4566	0.0284	0.7535	79.8759	319.5035	79.8759	5.13	212.9	174	58.4	4	31.94	1	1.29	0.5	13.7	10.8	0	52	24.65	0	95	89.6	2	0.8	1	0	0	0	0	0
186	1	1	1	0	1	64.4	1.71	72.95	3.5	0.09	0.01	0.44	4.46	139	218	2.0468	127.4854	0.2573	1.5556	0.0094	0.9006	196.3275	446.1988	196.3275	12.52	165	178	45.7	4	30.93	0.6	1.33	6.41	5.49	25.4	1	64	25.14	1	105.22	103.4	2	2	0	1	1	0	0	1
188	0	0	0	0	3	60.2	2.08	70.6	4.59	0.06	0	0.42	4.96	160	161	2.2067	77.4038	0.2019	1.793	0.0137	0.9268	149.2191	355.2837	149.2191	5.06	146.4	197	65.8	5	48.76	1.2	1.71	1.38	7.38	15.8	1	34	24.3	0	96.24	93.92	2	0.7	1	0	0	0	0	0
191	0	1	0	0	3	61.5	1.95	71.25	3.01	0.23	0.04	0.36	3.68	117	220	1.5436	112.8205	0.1846	1.1667	0.007	0.5557	122.2523	339.5897	122.2523	5.56	131	207	52.6	5	224.52	1.7	2.28	3.58	11.2	14.7	0	76	20.7	0	73.25	76.62	2	1.5	1	1	1	0	0	0
192	0	0	0	0	3	58.7	2.39	70.65	2.36	0.15	0.03	0.31	4.74	139	245	0.9874	102.5105	0.1297	0.8194	0.004	0.3061	74.9967	241.9247	74.9967	4.43	218.9	247	59.4	4	42.47	1	2.31	3.03	9.89	21.1	0	46	20.58	0	80.17	118.51	2	0.8	1	1	0	1	0	0
195	0	0	0	0	2	61.6	1.54	69.3	1.49	0.09	0.05	0.39	3.54	95	291	0.9675	188.961	0.2532	0.7198	0.0033	0.3773	109.8053	281.5519	109.8053	4.4	144.9	173	50.5	3	38.8	0.9	1.17	0.69	12.2	16.8	0	32	20.45	0	103.5	109.27	1	0.8	1	0	0	0	0	1
198	0	1	0	0	3	57.2	1.97	67.05	5.61	0.06	0.04	0.48	4.66	144	279	2.8477	141.6244	0.2437	2.2	0.0102	1.3669	381.3661	794.5127	381.3661	6	201.2	212	66.9	7	45.62	0.9	2.57	3.08	9.67	23.8	1	72	26.29	1	105.98	80.21	2	1.8	1	1	1	0	0	0
205	0	0	0	0	2	53.8	2.89	68.25	5.76	0.1	0.05	0.4	4.71	140	507	1.9931	175.4325	0.1384	1.6744	0.0039	0.7972	404.1965	1010.4913	404.1965	5.19	197.4	198	67.5	4	37.33	1	1.1	0.54	7.56	20.4	0	63	26.35	0	102.95	103.86	2	1	1	0	0	1	0	1
211	0	0	0	0	0	62.5	1.71	71.05	2.29	0.06	0.05	0.37	4.16	131	182	1.3392	106.4327	0.2164	1.0457	0.0074	0.4955	90.1805	243.731	90.1805	4.31	138.6	179	46.5	3	31.76	0.83	2.21	1.01	3.67	29.1	1	45	20.72	0	105.32	126	2	0.6	1	0	0	0	0	0
215	0	0	0	0	1	62.4	3.14	78.1	3.47	0.24	0.04	0.62	5.41	163	232	1.1051	73.8854	0.1975	0.8589	0.0048	0.6852	158.9569	256.3822	158.9569	4.99	181.7	190	55.5	4	31.19	0.83	1.4	4.07	6.11	23.8	1	31	27.4	1	103.82	98.21	2	0.4	1	1	1	1	0	1
217	1	0	0	0	1	58.4	1.51	65.95	4.04	0.13	0.04	0.48	4.56	136	117	2.6755	77.4834	0.3179	1.8704	0.0229	1.2842	150.2559	313.0331	150.2559	4.99	143.8	157	54.8	2	44.35	1.53	2.16	0.93	12.7	16.6	0	40	23.71	0	104.3	107.16	2	0.8	1	0	0	0	0	0
218	0	0	0	0	2	57.9	1.4	64.9	7.67	0.01	0.02	0.58	4.18	131	196	5.4786	140	0.4143	3.8159	0.028	3.1776	622.804	1073.8	622.804	5.65	160.1	194	45.1	2	26.92	0.63	1.79	0.9	7.24	31.1	0	67	27.34	0	91.52	88.46	2	0.8	1	0	1	0	0	0
220	1	0	0	0	1	60.9	2.75	74.65	3.01	0.09	0.01	0.31	4.17	130	212	1.0945	77.0909	0.1127	0.9525	0.0052	0.3393	71.9335	232.0436	71.9335	5.45	187	218	48.8	2	33.26	0.88	2.53	1.32	12.6	15.6	0	57	25.39	0	105.7	116.24	3	0.8	1	1	1	0	0	0
221	1	1	0	0	0	66.7	1.94	76.4	5.1	0.23	0.06	0.57	5.11	158	246	2.6289	126.8041	0.2938	1.8214	0.0107	1.4985	368.6196	646.701	368.6196	5.2	134.3	155	51.3	3	50.15	1.51	1.9	1.02	8.58	14.1	1	63	26.45	1	110.56	101.84	2	0.8	1	0	1	0	0	0
222	0	0	0	0	3	60.1	1.86	69.4	2.99	0.04	0.04	0.3	4.06	125	303	1.6075	162.9032	0.1613	1.3348	0.0053	0.4823	146.1242	487.0806	146.1242	5.39	162.4	148	63.3	2	36.64	0.89	3.22	2.7	13.1	27.2	0	56	22.58	0	97.09	97.32	2	2	1	0	0	1	0	1
224	0	0	0	0	0	61.9	2.06	72.2	1.73	0.02	0.03	0.27	3.9	125	237	0.8398	115.0485	0.1311	0.7269	0.0035	0.2267	53.7392	199.034	53.7392	4.74	171.6	151	44.1	3	42.08	1.36	1.74	2.28	9.58	15.3	0	37	19.2	0	114.05	101.9	2	1	1	0	1	0	0	0
225	0	0	0	0	3	55.3	2.6	68.3	5.29	0.11	0.07	0.64	4.58	91	406	2.0346	156.1538	0.2462	1.5468	0.005	1.3022	528.6745	826.0538	528.6745	5.33	190.6	120	59.4	2	26.53	1.28	3.37	0.63	26.4	9.39	0	37	26.85	0	116.9	133.85	2	0.7	1	0	1	0	0	0
226	0	0	0	0	1	62.3	2.59	75.25	4.92	0.66	0.08	0.57	4.7	145	260	1.8996	100.3861	0.2201	1.2615	0.0073	1.0828	281.5228	493.8996	281.5228	5.4	210.9	152	62.1	4	40.76	0.83	1.2	1.27	7.93	14.2	1	60	25.06	0	105.24	108.86	2	1.5	0	1	1	0	0	1
229	1	0	0	0	1	63.6	1.37	70.45	2.39	0.07	0.02	0.3	4.49	143	211	1.7445	154.0146	0.219	1.358	0.0083	0.5234	110.4285	368.0949	110.4285	4.71	171.8	242	53.9	2	59.51	1.55	2.02	2.69	6.23	22.2	0	62	20.4	0	97.2	84.08	2	1	1	1	1	0	0	0
233	0	0	0	0	3	63	2.36	74.8	2.39	0.09	0.04	0.41	4.51	142	151	1.0127	63.9831	0.1737	0.8241	0.0067	0.4152	62.697	152.9195	62.697	5.41	193.6	202	55.8	1	38.85	1.49	2.09	0.77	5.76	17.2	0	57	19.56	0	107.35	88.56	2	0.8	0	0	0	0	0	1
239	0	0	0	0	1	60.7	1.95	70.45	3.59	0.18	0.05	0.61	5.36	172	205	1.841	105.1282	0.3128	1.2867	0.009	1.123	230.2203	377.4103	230.2203	4.14	168.3	254	51.1	5	40.52	1.12	2.4	1.52	10.7	38.9	1	61	24.98	1	113.73	119.88	2	1	1	1	1	0	0	0
241	1	0	0	0	3	65.8	2.5	78.3	2.96	0.06	0.02	0.35	5.27	169	267	1.184	106.8	0.14	1.0102	0.0044	0.4144	110.6448	316.128	110.6448	5.35	173.1	212	84.5	4	65.84	0.42	0.86	1.7	7.39	31.9	1	49	26.57	0	105.15	146.5	2	0.7	1	0	0	0	0	0
243	1	0	0	0	1	54.9	2.27	66.25	4.14	0.08	0.02	0.38	4.07	126	328	1.8238	144.4934	0.1674	1.5055	0.0056	0.693	227.317	598.2026	227.317	5.23	177.6	239	57	3	41.96	1.97	2.32	2.32	10.72	19.45	0	59	28.8	0	129.1	107.1	2	0.9	1	1	1	0	0	0
244	0	0	0	0	3	67.4	1.3	73.9	2.46	0.05	0.02	0.33	4.98	158	141	1.8923	108.4615	0.2538	1.4471	0.0134	0.6245	88.0491	266.8154	88.0491	5.4	145.2	174	49.5	2	51.63	0.87	1.37	0.69	5.35	18.9	1	51	25.1	1	105.72	128.3	2	0.6	1	1	0	0	0	0
247	0	0	0	0	2	61	1.8	70	2.73	0.05	0.04	0.62	4.41	130	300	1.5167	166.6667	0.3444	1.0876	0.0051	0.9403	282.1	455	282.1	4.71	181.5	176	52.4	4	44.24	1.12	2	3.6	30.4	21.5	0	28	21.19	0	87.11	108.38	1	0.8	1	0	0	0	0	1
248	1	1	0	0	3	54.4	3.49	71.85	3.71	0.38	0.05	0.52	4.49	142	206	1.063	59.0258	0.149	0.8356	0.0052	0.5528	113.8726	218.9857	113.8726	6.12	199.5	233	69.9	12	52.07	1.12	1.61	3.14	9	15.7	0	60	29.55	0	133.35	107.88	2	2	1	1	1	0	0	1
250	0	0	0	0	3	61.6	1.96	71.4	3.06	0.28	0.06	0.41	4.34	130	228	1.5612	116.3265	0.2092	1.1292	0.0068	0.6401	145.9433	355.9592	145.9433	5.58	158.2	163	55	1	41.96	1.97	2.32	2.32	10.72	19.45	0	47	19.84	0	102.2	109.3	2	1	1	0	0	0	0	0
257	0	1	0	0	0	60.6	3.09	76.05	2.76	0.26	0.04	0.54	5.31	163	187	0.8932	60.5178	0.1748	0.7023	0.0048	0.4823	90.1957	167.0291	90.1957	5.52	152.3	200	58.6	5	64.77	0.92	3.64	2.44	7.83	30.1	1	49	22.27	0	99.07	88.11	2	1	1	1	1	0	0	0
258	0	0	0	0	0	57.9	1.87	67.25	2.65	0.07	0.05	0.46	4.05	125	231	1.4171	123.5294	0.246	1.0816	0.0061	0.6519	150.5824	327.3529	150.5824	4.96	148.2	191	46.1	4	41.96	1.97	2.32	2.32	10.72	19.45	0	41	22.27	0	99.07	88.11	2	0.6	1	0	0	0	0	0
262	0	0	0	0	1	61.9	2.09	72.35	2.99	0.04	0.03	0.36	4.08	131	216	1.4306	103.3493	0.1722	1.1865	0.0066	0.515	111.2452	309.0144	111.2452	4.77	123.3	137	49.3	4	57.68	2.13	2.29	2.04	9.89	11.6	0	37	17.97	0	86.22	97.37	1	0.6	1	0	0	1	0	1
266	0	0	0	0	0	60	1.93	69.65	1.82	0.07	0.05	0.46	4.22	132	196	0.943	101.5544	0.2383	0.7251	0.0048	0.4338	85.0213	184.829	85.0213	4.05	144.6	197	42.2	4	29.07	0.73	2.05	0.97	25.8	33.7	1	45	20.72	0	86.58	108.97	2	0.6	1	1	1	0	0	0
267	0	0	0	0	1	60.6	1.71	69.15	2.56	0.06	0.02	0.45	4.44	105	264	1.4971	154.386	0.2632	1.1429	0.0057	0.6737	177.8526	395.2281	177.8526	4.28	122.6	223	57.5	5	55.54	0.62	1.8	2.65	12.8	28.5	0	45	22.23	0	95.02	97.44	2	1.5	1	1	1	0	0	0
271	0	0	1	0	2	61	1.74	69.7	1.85	0.09	0.02	0.3	4.37	140	206	1.0632	118.3908	0.1724	0.8605	0.0052	0.319	65.7069	219.023	65.7069	6.19	183.6	161	55.6	3	41.96	1.97	2.32	2.32	10.72	19.45	1	60	22.72	1	120.57	131.47	2	0.9	1	0	1	0	0	0
276	0	0	0	0	1	62.9	1.49	70.35	4.43	0.05	0.02	0.37	3.42	114	191	2.9732	128.1879	0.2483	2.2953	0.0156	1.1001	210.1128	567.8725	210.1128	4.78	141.1	190	49.8	5	41.37	1.13	1.3	2.64	15.9	12.6	0	35	23.53	0	112.66	113.83	1	0.8	1	1	1	0	0	1
278	1	1	0	0	3	60.6	3.99	80.55	4.3	0.38	0.05	0.61	4.71	142	248	1.0777	62.1554	0.1529	0.8549	0.0043	0.6574	163.0336	267.2682	163.0336	6.88	149.8	215	72.2	7	48.11	1.38	2.57	1.51	16.9	13	0	60	22.67	0	120.7	103.4	2	2	1	1	0	0	0	1
281	0	0	0	0	0	65.5	1.6	73.5	1.55	0.04	0.02	0.31	4.21	128	160	0.9688	100	0.1938	0.7868	0.0061	0.3003	48.05	155	48.05	4.96	121.5	163	43.4	4	51.61	0.57	1.47	1.74	4.65	19.2	0	61	25.4	0	106.6	120.38	2	1.1	1	0	0	0	0	0
290	0	0	0	0	2	60.2	1.94	69.9	1.9	0.06	0.02	0.26	5.52	175	226	0.9794	116.4948	0.134	0.8333	0.0043	0.2546	57.5485	221.3402	57.5485	5.62	198.8	228	55	5	52.97	1.41	2.11	2.68	10.2	20.3	1	49	23.51	0	81.75	89.06	2	0.8	1	1	1	0	0	1
291	0	0	0	0	0	55.1	2.05	65.35	4.33	0.12	0.04	0.42	4.63	106	281	2.1122	137.0732	0.2049	1.6464	0.0075	0.8871	249.2813	593.5268	249.2813	5.08	164.4	205	63.1	5	29.36	2	1.57	1.31	38.6	20.1	0	48	25.59	0	108.24	111.94	1	0.5	1	0	0	0	0	0
296	0	1	0	0	3	55.5	1.93	65.15	5.48	0.26	0.04	0.53	4.6	129	274	2.8394	141.9689	0.2746	1.9855	0.0104	1.5049	412.3345	777.9896	412.3345	6.74	246.2	231	71.2	5	40.05	1.37	3.08	2.82	34	21.2	0	68	29.14	0	67.73	60.66	2	1.5	1	1	1	0	0	0
300	0	0	0	0	1	59.9	1.54	67.6	2.13	0.07	0.02	0.26	4.52	134	232	1.3831	150.6494	0.1688	1.127	0.006	0.3596	83.4296	320.8831	83.4296	4.89	180.9	173	51.5	5	41.96	1.97	2.32	2.32	10.72	19.45	0	57	19.83	0	111.6	125.8	2	1	1	0	0	0	0	0
306	0	0	0	0	0	53.7	2.3	65.2	2.82	0.35	0.04	0.46	4.5	136	219	1.2261	95.2174	0.2	0.8952	0.0056	0.564	123.516	268.513	123.516	4.63	248.7	234	53.1	6	23.37	0.52	1.46	1.37	9.62	17.7	0	52	21.48	0	104.7	98.27	2	1.3	1	1	1	0	0	0
309	0	0	0	0	1	62	1.16	67.8	3.09	0.02	0.02	0.43	3.95	122	223	2.6638	192.2414	0.3707	1.8957	0.0119	1.1454	255.4311	594.0259	255.4311	4.49	130.2	186	45.7	4	41.2	1.08	1.44	1.7	24.1	17.7	0	37	22.68	0	105.59	102.16	1	1	1	1	1	0	0	0
314	0	0	0	0	3	55.5	1.52	63.1	3.09	0.09	0.03	0.33	4.28	136	231	2.0329	151.9737	0.2171	1.5685	0.0088	0.6709	154.9676	469.5987	154.9676	5.33	215.3	189	56.2	5	33.01	0.72	3.03	1.9	8.15	19.5	0	57	20.96	0	116.74	108.66	2	1.8	1	1	0	0	0	0
318	0	0	0	0	2	60.1	1.38	67	2.58	0.06	0.02	0.28	4.59	141	276	1.8696	200	0.2029	1.4828	0.0068	0.5235	144.48	516	144.48	4.04	146.9	221	52.6	4	53.33	1.01	2.57	2.04	11.6	23.7	0	42	19.63	0	93.43	99.7	2	0.7	1	0	0	0	0	0
319	1	1	0	0	3	61.5	0.95	66.25	2.11	0.05	0.01	0.47	5.05	156	220	2.2211	231.5789	0.4947	1.4257	0.0101	1.0439	229.6568	488.6316	229.6568	6.29	126.5	150	59.2	4	41.96	1.97	2.32	2.32	10.72	19.45	1	72	24.24	0	92	90.8	2	1.3	1	0	0	0	0	0
323	0	1	0	0	1	62.1	1.33	68.75	2.26	0.09	0.02	0.29	5.34	164	185	1.6992	139.0977	0.218	1.3064	0.0092	0.4928	91.1647	314.3609	91.1647	5.41	130.3	193	45.8	5	47.57	0.64	2.13	3.16	15.9	48	1	63	27.18	1	98.61	120.85	2	0.5	1	0	0	0	0	0
326	0	0	0	0	0	58.4	1.66	66.7	3.39	0.06	0.03	0.47	4.07	118	220	2.0422	132.5301	0.2831	1.527	0.0093	0.9598	211.1602	449.2771	211.1602	5.11	215.8	192	55.4	4	47.48	0.92	2.32	2.73	8.11	18.9	0	67	29.75	0	114.78	95.87	2	0.8	1	0	0	1	0	1
329	0	0	0	0	1	58.5	1.69	66.95	4.71	0.09	0.01	0.45	4.5	148	213	2.787	126.0355	0.2663	2.1027	0.0131	1.2541	267.1322	593.6272	267.1322	4.82	224.6	203	52.9	5	34.95	1.3	1.67	3.53	14.7	16	1	67	28.28	1	86.13	84.77	2	1.2	1	1	0	1	0	1
332	0	0	0	0	1	61.9	1.21	67.95	1.87	0.09	0.03	0.33	4.01	132	199	1.5455	164.4628	0.2727	1.1265	0.0078	0.51	101.49	307.5455	101.49	4.96	182.5	184	53.5	4	40.69	0.66	1.12	2.69	9.07	16.3	0	63	24.61	0	118.95	85.58	2	0.8	1	0	1	0	0	1
337	1	0	0	0	0	61.9	2.06	72.2	4.37	0.13	0.02	0.52	4.37	141	235	2.1214	114.0777	0.2524	1.6007	0.009	1.1031	259.2301	498.5194	259.2301	4.76	135.9	195	45.7	4	63.99	1.39	2.82	3.4	5.47	18.6	1	60	22.32	1	122.36	118.37	2	1.5	0	0	1	1	0	1
339	0	0	0	0	0	59.6	1.66	67.9	2.58	0.18	0.03	0.42	4.08	114	328	1.5542	197.5904	0.253	1.1266	0.0047	0.6528	214.1089	509.7831	214.1089	4.92	168.1	123	47.7	3	41.78	1.19	5.81	4.19	23.3	18.1	0	49	20.7	0	118.79	142.37	2	0.8	1	0	0	0	0	1
342	0	1	0	0	1	60.1	1.4	67.1	2.55	0.08	0.02	0.3	4.49	143	176	1.8214	125.7143	0.2143	1.4167	0.0103	0.5464	96.1714	320.5714	96.1714	6	179.1	196	51.6	4	32.44	1.25	1.39	2.69	6.77	14.4	1	69	29.76	1	59.7	67	2	1.3	1	0	0	0	0	1
343	1	0	0	0	1	61.4	1.16	67.2	2.79	0.06	0.01	0.44	4.41	122	247	2.4052	212.931	0.3793	1.6707	0.0097	1.0583	261.3941	594.0776	261.3941	4.84	163	154	53.5	4	40.33	1.24	1.82	2.27	11.3	21.7	0	68	20.43	0	115.71	107.8	2	1	1	0	0	0	0	1
349	0	0	0	0	3	57.6	1.94	67.3	4.36	0.08	0.04	0.63	4.65	139	279	2.2474	143.8144	0.3247	1.6208	0.0081	1.4159	395.0295	627.0309	395.0295	5.15	158	284	59.5	5	41.96	1.97	2.32	2.32	10.72	19.45	0	66	22.23	0	118.86	115.23	2	0.7	1	0	0	0	0	0
357	0	0	0	0	0	57.7	2.05	67.95	4	0.42	0.03	0.5	4.86	152	191	1.9512	93.1707	0.2439	1.3333	0.0102	0.9756	186.3415	372.6829	186.3415	4.24	181.3	223	49.6	5	37.87	1.13	2.2	0.91	7.12	34	1	49	23.18	0	106.29	116.54	1	0.7	1	0	0	0	0	0
362	0	0	0	0	1	62.3	2.22	73.4	2.45	0.28	0.02	0.42	5.26	168	199	1.1036	89.6396	0.1892	0.8333	0.0055	0.4635	92.2392	219.6171	92.2392	4.86	205.9	249	52.3	4	33.49	1.2	1.89	3.54	10.6	23.1	1	36	26.47	1	117.21	37	1	0.6	1	0	0	0	0	0
363	0	1	0	0	2	59.5	1.58	67.4	4.59	0.44	0.03	0.58	4.99	149	203	2.9051	128.481	0.3671	1.7452	0.0143	1.6849	342.0422	589.7278	342.0422	4.64	157.8	181	57.1	4	52.46	1.13	4.07	1.51	8.54	22.9	1	58	23.99	1	99.17	53.56	2	0.8	1	0	0	0	0	0
364	1	0	0	0	1	61.1	2.51	73.65	3.89	0.11	0.06	0.53	4.73	136	287	1.5498	114.3426	0.2112	1.2118	0.0054	0.8214	235.7402	444.7928	235.7402	6.11	178.3	238	51.4	4	38.14	0.83	1.26	2.22	14	37.2	0	56	24.98	0	108.28	113.29	2	1.8	1	0	0	0	0	1
372	0	0	0	0	2	62.6	1.41	69.65	1.95	0.08	0.02	0.42	4.98	149	248	1.383	175.8865	0.2979	1.0104	0.0056	0.5809	144.0511	342.9787	144.0511	5.17	145	212	47	4	49.04	1.07	1.75	1.47	6.35	19.1	1	64	23.74	0	77.45	100.22	2	0.5	1	0	1	1	0	0
373	0	1	0	0	0	60.3	2.1	70.8	3.49	0.08	0.02	0.42	3.92	122	283	1.6619	134.7619	0.2	1.3321	0.0059	0.698	197.534	470.319	197.534	6.51	177	217	45.4	9	30.5	0.82	1.21	3.29	16.1	19.1	0	58	25.28	0	119.76	100.84	2	0.9	1	1	0	1	0	1
376	0	0	0	0	1	58.7	1.88	68.1	3.43	0.08	0.02	0.32	4.3	125	187	1.8245	99.4681	0.1702	1.4913	0.0098	0.5838	109.1762	341.1755	109.1762	4.07	175.8	157	47.2	4	47.86	1.97	1.27	2.23	19.4	30	0	30	24.61	0	108.89	122.48	1	0.8	1	0	0	0	0	1
377	1	0	0	0	1	64	1.04	69.2	2.21	0.06	0.03	0.35	3.75	119	149	2.125	143.2692	0.3365	1.4932	0.0143	0.7438	110.8188	316.625	110.8188	4.71	153.6	303	52	11	48.85	0.72	1.38	2.38	24.3	34.5	0	58	20.7	0	52.71	48.21	2	2	1	0	0	0	0	0
380	0	1	0	0	3	59.6	1.51	67.15	3.23	0.08	0.01	0.42	4.43	140	180	2.1391	119.2053	0.2781	1.599	0.0119	0.8984	161.7139	385.0331	161.7139	4.49	180	212	50.8	3	47.4	0.85	2.53	0.54	5.72	17.1	0	58	23.73	0	112.53	53.56	2	0.7	1	0	0	0	0	1
383	0	1	0	0	0	56.3	2.76	70.1	2.61	0.09	0.02	0.64	4.89	133	247	0.9457	89.4928	0.2319	0.7436	0.0038	0.6052	149.4887	233.5761	149.4887	5.96	199.5	199	64.2	5	37.23	0.73	1.37	1.93	10.1	17.6	0	70	28.35	0	108.36	89.98	2	1.5	1	1	1	0	0	1
393	0	0	0	0	0	58.4	2.05	68.65	3.73	0.39	0.03	0.56	4.97	152	228	1.8195	111.2195	0.2732	1.231	0.008	1.0189	232.3153	414.8488	232.3153	3.95	174.2	226	48.5	3	36.6	1.45	1.23	1.44	5.36	36.2	1	64	25.06	0	113.37	128.43	2	1.2	1	1	0	1	0	1
407	0	1	0	0	0	52.7	1.83	61.85	3.26	0.09	0.03	0.52	3.93	120	245	1.7814	133.8798	0.2842	1.3198	0.0073	0.9263	226.953	436.4481	226.953	5.4	167.9	215	58.3	5	62.1	0.88	2.12	1.19	5.95	16.7	0	49	23.44	0	106.59	116.2	2	0.7	1	1	0	1	0	0
410	0	0	0	0	3	61.6	1.64	69.8	2.79	0.17	0.03	0.37	5.04	149	253	1.7012	154.2683	0.2256	1.2624	0.0067	0.6295	159.2512	430.4085	159.2512	5.54	145.7	250	64.5	4	42.9	0.79	4.78	8.53	10.9	24.6	0	57	28.63	0	90	100.38	2	1	1	0	0	1	0	1
411	0	0	0	0	0	55.8	1.91	65.35	3.13	0.13	0.04	0.35	3.84	125	240	1.6387	125.6545	0.1832	1.2881	0.0068	0.5736	137.6545	393.2984	137.6545	5.32	144.3	175	59.2	4	11.78	0.72	2.83	1.26	10.5	13.7	0	61	26.04	0	110.8	91.9	2	0.8	1	1	0	0	0	1
421	0	0	0	0	3	61	2.45	73.25	2.43	0.15	0.02	0.37	4.16	131	244	0.9918	99.5918	0.151	0.8127	0.0041	0.367	89.543	242.0082	89.543	5.12	168.9	195	50.6	5	31.16	0.87	2.45	1.26	16	24.6	0	54	25	0	122.38	100.35	2	1	1	1	1	1	0	1
427	0	0	0	0	1	60.8	1.03	65.95	3.07	0.1	0.02	0.34	4.69	145	224	2.9806	217.4757	0.3301	2.0604	0.0133	1.0134	227.0012	667.6505	227.0012	4.47	136	180	46.5	4	53.64	1.69	1.26	2.97	6	20.9	0	48	25.71	0	104.24	997.01	1	0.6	1	0	0	0	0	0
429	0	1	0	0	3	56.3	2.95	71.05	5.67	0.24	0.06	0.64	5.23	161	218	1.922	73.8983	0.2169	1.4576	0.0088	1.2301	268.1622	419.0034	268.1622	4.65	156.9	200	52	4	28.55	0.81	1.5	1.64	6.99	39.2	1	67	28.31	0	117.05	123.27	2	0.6	1	0	0	0	0	0
430	1	0	0	0	2	61.9	1.43	69.05	2.99	0.26	0.05	0.47	4.97	146	260	2.0909	181.8182	0.3287	1.3529	0.008	0.9827	255.5091	543.6364	255.5091	4.62	132.6	199	41.1	3	56.96	1.42	1.19	10.5	6.41	29.6	1	63	22.53	1	112.01	103.14	2	1.3	0	0	1	0	0	1
434	0	0	0	0	0	58.5	0.97	63.35	3.34	0.19	0.03	0.31	4.06	125	277	3.4433	285.567	0.3196	2.2267	0.0124	1.0674	295.6761	953.7938	295.6761	5.36	174.8	206	57.6	4	52.62	0.64	2.17	1.19	55.2	20.4	0	55	26.17	0	113.63	123.03	2	1	1	1	1	0	0	1
437	0	0	0	0	3	60.2	1.84	69.4	3.86	0.05	0	0.41	3.9	116	245	2.0978	133.1522	0.2228	1.6783	0.0086	0.8601	210.7266	513.9674	210.7266	4.95	166.3	168	43	4	29.83	1.24	1.16	2.84	24.7	13.7	0	29	23.51	0	97.08	104.9	2	0.7	1	1	0	0	0	0
443	1	0	0	0	1	62.3	1.88	71.7	4.36	0.13	0.02	0.55	5.65	161	295	2.3191	156.9149	0.2926	1.6899	0.0079	1.2755	376.2819	684.1489	376.2819	4.89	163	202	51	5	30.9	1.15	1.74	2.55	2.7	24	1	38	29.73	1	113.64	87.97	2	1.5	1	1	1	1	0	1
447	0	1	0	0	3	53.1	2.14	63.8	4.22	0.12	0.06	0.59	4.53	135	359	1.972	167.757	0.2757	1.4502	0.0055	1.1635	417.6814	707.9346	417.6814	5.23	161.7	166	74.7	5	57.47	0.8	1.52	2.86	10.2	17.5	0	62	26.72	0	132.33	116.51	2	1.6	1	1	0	0	0	0
453	1	0	0	0	0	55.1	1.06	60.4	2.6	0.22	0.04	0.25	4.39	133	269	2.4528	253.7736	0.2358	1.6561	0.0091	0.6132	164.9528	659.8113	164.9528	4.63	257.4	175	57.1	3	41.96	1.97	2.32	2.32	10.72	19.45	0	70	20	0	122.2	107.2	2	1.2	1	1	0	0	0	0
454	0	1	1	0	3	52.6	1.53	60.25	2.61	0.03	0.01	0.29	4.63	142	212	1.7059	138.5621	0.1895	1.4032	0.008	0.4947	104.8776	361.6471	104.8776	13.88	177.8	169	53.1	6	28.68	1	1.46	2.44	15.2	21.2	0	45	30.04	0	94.44	89.79	2	1	1	0	0	0	0	0
455	1	0	0	0	3	63.1	1.29	69.55	1.84	0.03	0.01	0.31	4.53	139	186	1.4264	144.186	0.2403	1.122	0.0077	0.4422	82.2437	265.3023	82.2437	5.13	141.3	147	42.3	3	61.61	1.08	3.4	2	5.36	16.2	1	56	26.45	0	100.93	121.55	2	2	1	1	1	0	0	1
457	0	1	1	0	3	57.3	1.78	66.2	6.01	0.09	0.1	0.57	4.86	143	615	3.3764	345.5056	0.3202	2.3661	0.0055	1.9246	1183.5986	2076.4888	1183.5986	8.91	205.2	233	50.3	6	57.94	0.99	3	1.95	7.79	39.8	1	69	28.13	1	83.74	75.39	2	1.5	1	0	0	0	0	0
458	0	1	0	0	3	56.9	2.54	69.6	4.6	0.1	0.03	0.6	4.66	138	295	1.811	116.1417	0.2362	1.4067	0.0061	1.0866	320.5512	534.252	320.5512	5.65	193.5	203	58.4	6	58.16	0.79	2.98	3.48	10.5	17.3	0	67	26.44	0	114.48	105.89	2	1.5	1	1	0	0	0	0
460	0	0	1	0	1	58.2	2.2	69.2	2.84	0.06	0.03	0.52	3.98	126	167	1.2909	75.9091	0.2364	1.0107	0.0077	0.6713	112.1025	215.5818	112.1025	5.17	140.1	249	47.6	5	42.35	1.01	3.39	2.81	9.03	26.7	0	68	25.72	0	133.76	86.93	2	1	1	0	0	0	0	0
467	1	0	0	0	0	63.7	1.33	70.35	2.86	0.14	0.04	0.36	4.36	144	234	2.1504	175.9398	0.2707	1.5294	0.0092	0.7741	181.1477	503.188	181.1477	4.91	145.9	157	53.5	4	48.55	0.99	1.69	4.28	8.14	24	1	69	21.67	1	117.32	134.84	2	2	1	0	0	0	0	1
468	0	0	0	0	0	60.9	0.73	64.55	2.64	0	0.01	0.31	4.17	130	183	3.6164	250.6849	0.4247	2.5143	0.0198	1.1211	205.1605	661.8082	205.1605	5.03	180.7	207	47.1	5	70.42	0.62	1.99	4.65	9.85	15.6	0	55	19.92	0	97.21	107.64	2	1.4	1	1	0	0	0	1
487	0	0	0	0	0	44.6	2.8	58.6	3.42	0.17	0.05	0.57	4.47	150	303	1.2214	108.2143	0.2036	0.9526	0.004	0.6962	210.9529	370.0929	210.9529	4.88	173.4	179	54.03	4.25	35.06	0.75	0.8	3.88	3.78	12.1	1	52	26.51	1	105.6	113.5	2	0.8	1	0	0	0	0	0
488	0	0	0	0	0	62.7	1.7	71.2	2.61	0.22	0.02	0.37	4.72	142	221	1.5353	130	0.2176	1.1299	0.0069	0.5681	125.541	339.3	125.541	4.73	181.7	245	50.8	4	34.7	1.09	1.35	1.22	10.5	25.4	0	55	25.07	0	89.95	85.62	1	1.5	1	1	0	0	0	1
490	0	0	0	0	1	60.2	2.08	70.6	5.48	0.1	0.04	0.54	4.24	127	253	2.6346	121.6346	0.2596	1.9855	0.0104	1.4227	359.9412	666.5577	359.9412	5.14	140.5	204	49.3	4	67.18	1.21	3.21	1.61	6.26	22.6	0	57	21.63	0	125.97	80.77	2	1	1	0	0	0	0	1
491	0	0	0	0	2	56.3	2.11	66.85	2.73	0.07	0.02	0.33	3.99	122	258	1.2938	122.2749	0.1564	1.0791	0.005	0.427	110.1574	333.8104	110.1574	4.62	206.8	179	52.3	4	28.29	0.85	1.37	1.07	35	16.7	0	46	24.17	0	121.72	134.23	2	0.7	1	1	1	0	0	1
493	0	0	0	0	3	56.3	1.74	65	4.12	0.05	0.04	0.59	4.6	140	240	2.3678	137.931	0.3391	1.7025	0.0099	1.397	335.2828	568.2759	335.2828	4.27	222.5	231	52.7	4	49.8	1.22	3.24	0.75	11	23.3	0	52	28.23	0	121.3	97	2	0.5	1	0	0	1	0	0
495	0	0	0	0	3	59.2	0.87	63.55	2.17	0.05	0.01	0.21	4.45	134	185	2.4943	212.6437	0.2414	1.9035	0.0135	0.5238	96.9017	461.4368	96.9017	4.89	192.4	166	49.9	4	47.1	0.93	1.68	2.03	8.08	15.1	0	54	25.1	0	80.18	90.4	2	1	1	0	0	0	0	0
500	0	1	0	0	3	58.1	2.83	72.25	3.23	0.14	0.04	0.5	5.02	156	236	1.1413	83.3922	0.1767	0.9202	0.0048	0.5707	134.6784	269.3569	134.6784	5.02	190	195	52.2	5	40.5	0.71	2.03	1.53	11	17.8	1	51	26.08	1	110.51	158.54	2	0.9	1	0	0	0	0	1
503	0	1	0	0	0	55	2.32	66.6	3.39	0.3	0.08	0.51	4.7	129	344	1.4612	148.2759	0.2198	1.0561	0.0042	0.7452	256.3541	502.6552	256.3541	4.4	150.5	188	55.2	4	39.8	0.59	1.33	1.85	12.3	23.3	1	58	28.41	0	45.12	53.56	3	0.9	1	0	1	0	0	1
506	0	0	1	0	1	60.2	1.46	67.5	4.91	0.03	0.02	0.7	4.06	126	167	3.363	114.3836	0.4795	2.2217	0.0201	2.3541	393.1363	561.6233	393.1363	7.22	137.1	191	54.4	3	61	1.09	1.44	3.91	10.5	18.5	0	78	24.77	0	80.14	82.91	2	1.2	1	0	1	0	0	1
507	0	0	0	0	3	56.6	2.64	69.8	3.81	0.21	0.06	0.51	4.19	127	291	1.4432	110.2273	0.1932	1.114	0.005	0.736	214.1826	419.9659	214.1826	5.01	168.7	216	55.7	4	60.8	0.93	2.88	1.39	10.1	22.8	0	65	21.63	0	67.44	81.51	2	0.8	1	0	0	1	0	0
513	0	0	0	0	1	63.4	2.38	75.3	2.77	0.1	0.03	0.54	5.11	157	272	1.1639	114.2857	0.2269	0.9082	0.0043	0.6285	170.9486	316.5714	170.9486	4.81	144.2	194	50.4	5	46	1.67	1.36	1.64	7.4	29.7	1	38	20.81	0	99.56	105.82	2	0.7	1	0	1	0	0	0
519	0	0	0	0	1	58.4	1.34	65.1	2.25	0.14	0.02	0.35	4.26	131	101	1.6791	75.3731	0.2612	1.2162	0.0166	0.5877	59.3563	169.5896	59.3563	4.69	176	216	46.5	5	62.8	0.72	0.97	1.7	4.7	15.3	0	69	20.31	0	109.61	98.8	2	1	1	0	0	0	0	1
523	0	0	1	0	0	59.1	1.62	67.2	2.42	0.08	0.01	0.27	4.98	133	226	1.4938	139.5062	0.1667	1.2222	0.0066	0.4033	91.1533	337.6049	91.1533	5.77	219	212	56.4	3	41.96	1.97	2.32	2.32	10.72	19.45	0	50	21.23	0	119.2	113.2	2	0.8	1	0	0	0	0	1
527	1	0	0	0	1	64.7	0.69	68.15	1.6	0.02	0.02	0.27	4.17	121	246	2.3188	356.5217	0.3913	1.6	0.0094	0.6261	154.0174	570.4348	154.0174	4.03	159.3	160	46.3	3	41.96	1.97	2.32	2.32	10.72	19.45	0	54	19.47	0	107.75	102.91	1	1	1	1	1	0	0	0
535	0	0	0	0	1	58.7	1.58	66.6	1.94	0.05	0.01	0.25	4.21	139	187	1.2278	118.3544	0.1582	1.0265	0.0066	0.307	57.4019	229.6076	57.4019	4.69	186.1	179	55.1	3	41.96	1.97	2.32	2.32	10.72	19.45	0	35	25.71	0	89.88	87.03	2	0.8	1	0	0	0	0	1
537	0	0	0	0	0	62.1	1.4	69.1	2.92	0.07	0.03	0.49	4.17	139	202	2.0857	144.2857	0.35	1.4673	0.0103	1.022	206.444	421.3143	206.444	5.09	151.2	199	50.9	3	41.57	0.9	2.6	1.92	5.88	15.7	1	69	21.83	1	152.42	128.02	2	1.1	1	1	1	0	0	1
541	1	1	1	0	3	58.9	1.5	66.4	8.67	0.01	0.01	0.67	4.65	149	240	5.78	160	0.4467	3.9589	0.0241	3.8726	929.424	1387.2	929.424	7.44	168.2	176	55	3	34.68	5	2.17	2.07	6.33	11.7	1	71	31.29	1	60.09	58.99	2	1.3	1	1	0	1	0	1
544	1	0	0	0	3	58.5	2.28	69.9	4.53	0.16	0.03	0.6	5.22	162	194	1.9868	85.0877	0.2632	1.4756	0.0102	1.1921	231.2684	385.4474	231.2684	6.49	193.4	220	60.8	5	25.51	1.2	1.17	3.67	13.8	17.4	1	66	25.83	0	102.13	108.82	2	1.2	1	0	0	0	0	1
550	0	0	0	0	3	58.7	1.76	67.5	4.1	0.13	0.04	0.58	4.8	134	249	2.3295	141.4773	0.3295	1.6335	0.0094	1.3511	336.433	580.0568	336.433	4.62	177.4	174	55.9	4	44.36	2.4	1.71	1.07	6.96	13.3	1	41	23.05	0	92.95	108.57	1	0.5	1	0	0	0	0	1
552	0	0	0	0	0	59.9	2.14	70.6	2.34	0.14	0.04	0.19	4.31	133	237	1.0935	110.7477	0.0888	0.9323	0.0046	0.2078	49.2384	259.1495	49.2384	4.74	170.3	188	60.2	3	41.96	1.97	2.32	2.32	10.72	19.45	0	49	21.64	0	121.57	108.96	2	0.8	1	0	0	0	0	0
554	0	0	0	0	0	61	1.64	69.2	3.75	0.07	0.04	0.39	3.65	114	303	2.2866	184.7561	0.2378	1.7523	0.0075	0.8918	270.2058	692.8354	270.2058	4.79	159.1	142	53.8	3	41.96	1.97	2.32	2.32	10.72	19.45	0	48	20.93	0	110.96	104.51	1	0.7	1	0	0	0	0	0
556	1	0	0	0	0	63.1	1.85	72.35	2.56	0.16	0.03	0.4	3.7	111	295	1.3838	159.4595	0.2162	1.0492	0.0047	0.5535	163.2865	408.2162	163.2865	4.64	184.1	244	59.1	3	41.96	1.97	2.32	2.32	10.72	19.45	0	53	24.61	0	117.3	142.79	2	1.3	1	1	0	0	0	1
569	0	0	0	0	3	43.7	2.08	54.1	2.9	0.07	0.02	0.48	4.49	133	256	1.3942	123.0769	0.2308	1.0943	0.0054	0.6692	171.3231	356.9231	171.3231	4.62	169.4	164	57.3	4.25	26.13	1.1	3.14	3.38	10.5	15	1	33	24.57	1	101.16	116.35	1	0.8	1	0	0	0	0	0
571	0	0	0	0	1	61.4	1.7	69.9	2.63	0.16	0.03	0.41	4.34	141	277	1.5471	162.9412	0.2412	1.1435	0.0056	0.6343	175.6995	428.5353	175.6995	4.84	198.9	224	57.2	5	21.96	0.9	2.86	1.69	18.7	15.3	0	57	20.62	0	90.88	108.67	2	0.8	1	0	0	0	0	0
577	0	1	0	0	3	65.7	1.83	74.85	2.42	0.06	0.04	0.34	3.73	120	339	1.3224	185.2459	0.1858	1.0661	0.0039	0.4496	152.4203	448.2951	152.4203	5.22	158.4	164	48.8	3	41.96	1.97	2.32	2.32	10.72	19.45	0	51	29.55	0	122.14	145.86	2	0.9	1	1	0	0	0	0
579	0	0	0	0	1	62.3	2.31	73.85	2.78	0.3	0.03	0.49	5.13	155	265	1.2035	114.7186	0.2121	0.8882	0.0045	0.5897	156.2697	318.9177	156.2697	5.24	134.7	182	51.6	4	30.63	1.7	1.43	1.06	38.2	17.4	1	38	24.11	0	124.86	126.62	2	0.8	1	0	0	0	0	0
586	1	0	0	0	1	63.6	2.38	75.5	2.91	0.45	0.09	0.63	4.66	155	285	1.2227	119.7479	0.2647	0.8197	0.0043	0.7703	219.5338	348.4664	219.5338	4.85	158	171	50.1	4	41.96	1.97	2.32	2.32	10.72	19.45	1	50	23.39	0	101.98	122.07	1	1.2	1	0	0	0	0	0
589	0	0	1	0	3	61.5	2.16	72.3	3.02	0.06	0.02	0.51	3.81	116	236	1.3981	109.2593	0.2361	1.0982	0.0059	0.7131	168.2811	329.963	168.2811	6.83	159.2	181	62.2	5	28.02	0.7	1.58	0.81	14	11	0	54	22.43	0	102.23	100.12	2	0.4	1	0	0	0	0	0
594	0	0	0	0	3	62.1	2.04	72.3	2.4	0.08	0.02	0.31	4.34	127	201	1.1765	98.5294	0.152	0.9796	0.0059	0.3647	73.3059	236.4706	73.3059	6.7	149.6	179	53.5	5	41.96	1.97	2.32	2.32	10.72	19.45	0	70	25.89	0	88.2	80.97	2	1	1	0	0	0	0	1
595	1	1	0	0	2	65.6	1.12	71.2	3.4	0.07	0.05	0.31	4.9	151	127	3.0357	113.3929	0.2768	2.1935	0.0239	0.9411	119.5161	385.5357	119.5161	4.48	117.6	230	43.8	3	47.71	1.3	1.6	1.84	16.2	18.8	1	75	21.43	0	76.61	81.45	2	2	1	0	0	0	0	1
600	1	1	0	0	3	67.5	2.18	78.4	2.83	0.09	0.03	0.39	5.01	154	206	1.2982	94.4954	0.1789	1.052	0.0063	0.5063	104.2946	267.422	104.2946	4.64	230.3	233	55.8	3	41.96	1.97	2.32	2.32	10.72	19.45	0	50	22.21	0	96.49	100.51	2	1.1	1	1	0	0	0	1
602	0	1	0	0	1	58.5	2.19	69.45	3.91	0.28	0.07	0.78	4.78	157	237	1.7854	108.2192	0.3562	1.1777	0.0075	1.3926	330.0468	423.137	330.0468	5.64	206.4	243	51.1	5	28.6	0.9	2.29	2.1	10.4	18.3	0	59	27.18	0	105.14	96.5	2	1.5	1	0	0	0	0	1
603	1	0	0	0	3	60	1.48	67.4	1.46	0.02	0.04	0.35	3.52	125	264	0.9865	178.3784	0.2365	0.7725	0.0037	0.3453	91.1514	260.4324	91.1514	5.37	157	152	48.9	4	41.96	1.97	2.32	2.32	10.72	19.45	0	57	24.09	0	107.95	97.08	1	1.2	1	0	0	0	0	0
606	0	0	0	0	0	57.9	1.42	65	2.67	0.07	0.03	0.47	4.73	125	243	1.8803	171.1268	0.331	1.3417	0.0077	0.8837	214.747	456.9085	214.747	5.04	226.5	144	52.7	4	41.96	1.97	2.32	2.32	10.72	19.45	0	51	29.27	0	146.96	132.4	2	0.6	1	0	0	0	0	0
607	0	0	0	0	0	65.9	1.87	75.25	3.05	0.12	0.07	0.72	4.37	141	211	1.631	112.8342	0.385	1.0971	0.0077	1.1743	247.784	344.1444	247.784	5.55	168.7	176	41.3	4	21.02	0.6	1.92	1.88	12.2	19.7	1	58	28.39	0	102.04	118.96	2	2	1	0	0	1	0	1
608	0	0	0	0	2	58.5	1.49	65.95	2.1	0.06	0.02	0.27	4.05	127	156	1.4094	104.698	0.1812	1.1413	0.009	0.3805	59.3638	219.8658	59.3638	5.59	189.1	191	55.3	3	30.36	0.7	1.14	0.62	11.6	13.4	0	57	24.84	0	128.56	116.14	2	0.7	1	0	0	0	0	0
609	0	0	0	0	1	61.2	1.46	68.5	2.92	0.09	0.04	0.48	4.38	133	290	2	198.6301	0.3288	1.4106	0.0069	0.96	278.4	580	278.4	5.09	153.1	182	52.8	3	46.2	1.4	2.36	3.07	13.6	22.5	0	33	20.44	0	105.26	99.63	2	0.7	1	0	0	0	0	0
611	0	0	0	0	1	40.1	3.36	56.9	2.58	0.06	0.07	0.45	4.59	138	211	0.7679	62.7976	0.1339	0.6548	0.0036	0.3455	72.908	162.0179	72.908	5.59	173.4	195.89	54.03	4.25	34.55	0.4	1.52	0.91	6.76	14.5	0	58	25	0	97.98	114.84	2	0.8	1	0	0	0	0	0
616	1	1	0	0	1	65.5	2.88	79.9	2.86	0.07	0.07	0.58	5.21	161	225	0.9931	78.125	0.2014	0.7944	0.0044	0.576	129.5938	223.4375	129.5938	6.44	174.4	220	54.5	5	26.79	0.6	1.38	2.24	4.35	26	1	50	29.38	1	99.8	131.5	2	0.7	1	0	0	0	0	0
618	1	1	0	0	0	63	2.19	73.95	2.21	0.14	0.05	0.44	4.66	153	294	1.0091	134.2466	0.2009	0.7837	0.0034	0.444	130.5414	296.6849	130.5414	5.64	166.5	204	47.5	5	41.96	1.97	2.32	2.32	10.72	19.45	1	54	27.04	0	115.55	125.28	2	0.8	1	0	0	0	0	0
620	0	1	0	0	1	60	1.22	66.1	1.61	0.08	0.01	0.24	4.16	123	230	1.3197	188.5246	0.1967	1.0387	0.0057	0.3167	72.8459	303.5246	72.8459	4.49	199.5	183	51.9	4	43.79	0.8	1.31	2.06	15.1	17.5	0	57	24.31	0	94.2	99.9	2	1	1	1	0	1	0	1
622	0	1	0	0	2	60.7	1.75	69.45	3.73	0.44	0.1	0.74	4.81	147	360	2.1314	205.7143	0.4229	1.231	0.0059	1.5773	567.8126	767.3143	567.8126	4.55	151.1	217	59.4	4	43.35	2.3	2.03	1.54	5.39	17.6	1	49	25.69	0	109.02	107.89	2	1	1	0	0	0	0	0
626	0	0	0	0	2	63.4	1.84	72.6	3.02	0.14	0.04	0.34	4.46	143	218	1.6413	118.4783	0.1848	1.2797	0.0075	0.558	121.6535	357.8043	121.6535	4.57	187.7	209	50.2	4	58.03	0.8	2.37	1.11	7	22	0	55	22.41	0	127.48	81.5	2	0.8	0	1	0	0	0	1
628	0	0	1	0	0	62.5	1.36	69.3	3.03	0.04	0.02	0.31	4.42	142	159	2.2279	116.9118	0.2279	1.7514	0.014	0.6907	109.8152	354.2426	109.8152	5.87	154.9	232	51.5	3	41.96	1.97	2.32	2.32	10.72	19.45	0	67	23.71	0	85.08	71.55	2	0.8	1	0	0	0	0	0
629	0	0	0	0	0	58.3	2	68.3	1.92	0.11	0.03	0.34	4.05	122	259	0.96	129.5	0.17	0.7742	0.0037	0.3264	84.5376	248.64	84.5376	5.01	151.6	142	42.7	2	41.96	1.97	2.32	2.32	10.72	19.45	0	30	18.56	0	96.24	98.91	1	0.5	1	0	1	0	0	0
631	1	0	1	0	1	58.5	2.49	70.95	2.39	0.3	0.03	0.47	5.28	109	472	0.9598	189.5582	0.1888	0.7264	0.002	0.4511	212.9308	453.0442	212.9308	9.95	222	149	64.6	4	34.23	0.9	3.65	3.07	10.5	12.1	0	45	30.47	0	132.9	111.05	2	1.2	1	0	0	0	0	0
632	1	0	0	0	3	57.2	2.49	69.65	4.11	0.09	0.06	0.67	3.64	116	285	1.6506	114.4578	0.2691	1.2417	0.0058	1.1059	315.1825	470.4217	315.1825	5.49	138.2	185	66	5	28.66	1.7	1.64	1.13	7.89	8.4	0	59	27.24	0	87.79	84.54	2	1.7	1	0	0	0	0	1
633	0	1	1	0	2	62.2	2.02	72.3	3.38	0.23	0.03	0.59	4.91	155	228	1.6733	112.8713	0.2921	1.1777	0.0073	0.9872	225.0879	381.505	225.0879	6.56	135.4	180	56.5	3	42.09	1	4.08	5.16	11.3	18.9	1	57	25	0	84.81	84.62	2	1.2	1	0	0	0	0	1
634	0	0	0	0	1	60.3	1.72	68.9	2.62	0.07	0.01	0.38	4.17	132	248	1.5233	144.186	0.2209	1.2018	0.0061	0.5788	143.5516	377.7674	143.5516	5.88	126.2	218	66.5	4	38.82	0.6	2.27	1.23	11.3	17.7	0	60	23.15	0	112.81	112.91	1	0.7	1	0	0	0	0	0
638	1	1	0	0	1	61.7	2.27	73.05	3.9	0.24	0.05	0.45	5.53	160	254	1.7181	111.8943	0.1982	1.2957	0.0068	0.7731	196.3744	436.3877	196.3744	7.45	187.8	251	50.4	5	39.38	0.9	2.77	3.16	13.4	52.3	1	54	29.05	1	88.63	106.69	2	2	1	1	1	0	0	1
641	0	0	0	0	3	63.2	1.2	69.2	1.8	0.01	0.02	0.19	4.24	131	146	1.5	121.6667	0.1583	1.2676	0.0103	0.285	41.61	219	41.61	5.77	185.8	193	51.9	4	41.96	1.97	2.32	2.32	10.72	19.45	0	57	19.83	0	128.89	125.27	1	1.4	1	0	0	0	0	1
643	0	0	0	0	2	55	2.42	67.1	2.42	0.07	0.02	0.48	4.36	136	213	1	88.0165	0.1983	0.8094	0.0047	0.48	102.24	213	102.24	5.41	159.7	151	55.8	3	41.96	1.97	2.32	2.32	10.72	19.45	0	59	23.44	0	113.2	113	2	1.3	1	0	0	0	0	1
647	0	0	0	0	3	60.8	2.07	71.15	2.8	0.07	0.02	0.52	4.87	151	286	1.3527	138.1643	0.2512	1.0448	0.0047	0.7034	201.1671	386.8599	201.1671	4.97	210.9	154	56.2	11	50.32	1.4	0.8	2.07	5.77	28.9	1	56	26.23	1	114.04	89.79	1	0.7	1	0	0	0	0	0
652	0	0	0	0	2	61.7	2.42	73.8	4.77	0.38	0.03	0.51	5.61	165	95	1.9711	39.2562	0.2107	1.4281	0.0207	1.0052	95.4986	187.2521	95.4986	5.34	166.7	189	46.3	4	46.73	0.9	2.21	2.22	8.22	17.9	1	58	32.69	1	99.33	117.97	3	0.2	0	0	0	0	0	1
663	0	1	0	0	1	59.6	1.81	68.65	1.15	0.06	0.02	0.28	4.16	134	269	0.6354	148.6188	0.1547	0.53	0.0024	0.1779	47.8552	170.9116	47.8552	5.69	206.1	182	62	3	34.26	1.22	4.13	2.45	11.1	15.9	0	55	23.88	0	101.94	115.37	2	0.8	1	0	0	0	0	1
664	0	0	0	0	1	62.4	1.65	70.65	2.93	0.03	0.02	0.45	3.85	121	205	1.7758	124.2424	0.2727	1.3628	0.0087	0.7991	163.8136	364.0303	163.8136	5.09	140.6	195	48.5	4	45.27	0.72	2.85	1.65	8.95	19.3	0	64	22.14	0	114.8	107.36	2	1.5	1	0	0	0	0	1
666	0	1	1	0	1	57.1	2.64	70.3	3.83	0.13	0.03	0.46	4.03	133	183	1.4508	69.3182	0.1742	1.1748	0.0079	0.6673	122.1248	265.4886	122.1248	5.24	166.9	130	52.8	4	26.69	0.75	1.52	1	7.7	9.4	0	70	26.67	0	106.85	88.46	2	0.8	1	0	1	0	0	1
669	0	0	1	0	0	62.2	1.65	70.45	3.45	0.09	0.02	0.31	5.19	163	207	2.0909	125.4545	0.1879	1.6667	0.0101	0.6482	134.1736	432.8182	134.1736	7.29	191.6	187	55.8	5	42.03	1.68	2.2	3.11	6.67	16.4	1	62	25.95	1	120.56	171.11	2	0.6	0	0	0	0	0	0
671	0	0	0	0	3	65.6	1.77	74.45	2.76	0.28	0.05	0.38	5.92	180	265	1.5593	149.7175	0.2147	1.1129	0.0059	0.5925	157.0237	413.2203	157.0237	4.05	134.3	220	47.9	4	43.71	0.94	2.06	3.63	15.9	22.4	1	53	25.88	1	115.56	129.73	2	1	1	1	1	0	0	1
677	1	0	1	0	0	66	2.12	76.6	6.89	0	0.03	0.62	4.57	146	126	3.25	59.434	0.2925	2.4874	0.0258	2.015	253.89	409.5	253.89	7.1	128.7	167	46.8	3	41.96	1.97	2.32	2.32	10.72	19.45	1	60	23.94	1	117.57	144.99	2	1.3	1	0	0	0	0	0
678	0	0	0	0	3	55.8	2.86	70.1	1.97	0.28	0.02	0.49	3.66	110	174	0.6888	60.8392	0.1713	0.5397	0.004	0.3375	58.728	119.8531	58.728	4.41	167	125	52.7	2	26.71	1.39	1.37	1.09	15	12.7	1	33	22.32	0	95.51	89.11	2	0.6	1	1	0	0	0	0
681	1	1	0	0	3	61.9	2	71.9	3.18	0.1	0.06	0.88	4.3	147	209	1.59	104.5	0.44	1.0461	0.0076	1.3992	292.4328	332.31	292.4328	5.95	164	234	52.8	5	41.96	1.97	2.32	2.32	10.72	19.45	1	57	31.21	1	118.31	108.08	2	1.5	1	1	0	0	0	1
682	0	0	0	0	0	61.3	1.26	67.6	1.75	0.04	0.01	0.34	4.01	123	179	1.3889	142.0635	0.2698	1.0606	0.0078	0.4722	84.5278	248.6111	84.5278	5.45	173.4	195.89	54.03	4.25	49.95	0.82	2.79	1.7	10.9	11.2	1	56	23.23	0	102.55	100.33	2	1.1	1	0	0	0	0	1
686	1	0	1	0	3	58.5	1.88	67.9	3.89	0.11	0.05	0.56	5.21	154	175	2.0691	93.0851	0.2979	1.4962	0.0118	1.1587	202.7766	362.1011	202.7766	8.12	145.6	215	67.6	4	41.96	1.97	2.32	2.32	10.72	19.45	1	54	32.22	0	74.7	64.2	2	1.1	1	0	0	0	0	0
690	0	0	0	0	0	57	2.11	67.55	2.93	0.28	0.04	0.31	4.96	150	233	1.3886	110.4265	0.1469	1.0693	0.006	0.4305	100.3004	323.5498	100.3004	4.48	152.2	166	49.3	4	47.89	0.93	2.39	1.89	6.5	19.5	0	58	26.95	0	108.47	104.34	2	0.8	1	0	0	0	0	0
698	0	0	0	0	3	61.2	2.55	73.95	3.07	0.08	0.04	0.39	4.28	130	238	1.2039	93.3333	0.1529	1.0033	0.0051	0.4695	111.748	286.5333	111.748	5.22	132.2	208	59	5	37.03	1.37	2.19	1.24	5.6	18.1	0	57	25.71	0	121.05	131.94	2	1	1	0	0	0	0	1
700	0	1	1	0	1	63.7	1.89	73.15	3.13	0.08	0.03	0.4	5.42	164	241	1.6561	127.5132	0.2116	1.3042	0.0069	0.6624	159.6466	399.1164	159.6466	8.24	187.3	166	58.7	5	33.38	1.18	2.32	2.04	4.62	17.6	1	45	33.21	1	113.5	125.46	2	0.8	1	0	0	0	0	1
702	0	0	0	0	3	62.3	2.29	73.75	2.31	0.02	0.03	0.47	4.45	133	172	1.0087	75.1092	0.2052	0.8221	0.0059	0.4741	81.546	173.5022	81.546	4.8	188.6	186	53.2	5	41.96	1.97	2.32	2.32	10.72	19.45	0	57	23.62	0	108.86	111.81	2	0.7	1	0	1	0	0	0
704	0	0	0	0	0	62.8	1.82	71.9	3.16	0.03	0.02	0.33	5.49	167	224	1.7363	123.0769	0.1813	1.4364	0.0078	0.573	128.3446	388.9231	128.3446	5.34	196.5	196	57	3	30.62	1.55	3.29	1.99	6.67	20.1	1	32	23.67	0	60.08	68.85	2	0.7	1	0	1	0	0	0
705	0	1	0	0	2	56.4	1.39	63.35	3.71	0.06	0.02	0.3	4.28	142	261	2.6691	187.7698	0.2158	2.096	0.0102	0.8007	208.9878	696.6259	208.9878	4.36	201.8	258	55.7	4	27.73	0.98	2.91	1.14	9.89	24.5	0	53	26.95	0	86.52	77.86	2	0.8	1	0	0	0	0	1
707	0	1	0	0	1	55.5	1.47	62.85	4.05	0.43	0.05	0.45	4.29	128	222	2.7551	151.0204	0.3061	1.6875	0.0124	1.2398	275.2347	611.6327	275.2347	4.62	156.6	205	57.1	5	18.89	0.25	2.54	1.49	12.8	20.2	0	66	35.16	0	65.28	62.03	2	1.3	1	0	0	0	0	1
709	0	0	0	0	3	58.7	1.39	65.65	2.88	0.27	0.06	0.43	3.9	76	466	2.0719	335.2518	0.3094	1.3395	0.0044	0.8909	415.1758	965.5252	415.1758	4.75	173.9	189	55	5	38.69	0.66	2.59	0.68	8.9	15.4	0	48	23.44	0	107.51	99.93	1	0.8	1	0	0	0	0	1
711	0	0	0	0	0	59.5	1.08	64.9	2.08	0.17	0.05	0.49	4.27	109	297	1.9259	275	0.4537	1.162	0.0065	0.9437	280.28	572	280.28	4.76	151.2	183	56.6	4	36.24	1.11	1.24	0.76	10.1	10.5	0	52	19.57	0	118.73	102.12	1	0.8	1	0	0	0	0	1
715	0	0	1	0	1	67	2.98	81.9	2.74	0.06	0.03	0.42	4.46	136	145	0.9195	48.6577	0.1409	0.7851	0.0063	0.3862	55.9953	133.3221	55.9953	4.73	135.4	206	54.3	4	37.06	0.83	2.19	4.42	14.4	18	1	58	23.7	1	95.15	112.24	2	1.3	1	0	0	0	0	0
716	0	0	0	0	2	57.2	2.2	68.2	2.23	0.28	0.03	0.34	4.25	137	244	1.0136	110.9091	0.1545	0.7825	0.0042	0.3446	84.0913	247.3273	84.0913	4.7	130.9	197	54.2	4	41.31	1.22	3.3	2.43	25.2	23.7	1	71	24.17	1	73.32	81.75	2	2	1	0	0	1	0	1
718	0	0	1	0	2	57.4	1.84	66.6	2.36	0.1	0.04	0.39	4.48	140	256	1.2826	139.1304	0.212	0.9958	0.005	0.5002	128.0557	328.3478	128.0557	6.65	165.2	187	57.6	4	53.56	1.57	3.1	1.8	7.84	18.2	1	64	24.07	1	107.93	112.9	2	1	1	0	1	0	0	1
720	1	0	0	0	1	62.3	1.2	68.3	2.43	0.23	0.03	0.42	4.15	129	219	2.025	182.5	0.35	1.2926	0.0092	0.8505	186.2595	443.475	186.2595	4.77	138	178	55.3	4	46.27	0.5	2.98	2.76	14.2	17	0	67	22.6	0	114.49	84.84	2	1.2	0	0	1	1	0	0
721	0	0	1	0	3	59.7	1.49	67.15	3	0.09	0.02	0.29	3.7	123	234	2.0134	157.047	0.1946	1.5873	0.0086	0.5839	136.6309	471.1409	136.6309	19.83	141.3	217	49.7	12	56.49	1.09	3.99	5.03	11	17.9	0	66	17.44	0	101.14	102.15	2	1	1	0	1	0	0	1
723	0	0	0	0	0	58.1	2.28	69.5	3.91	0.02	0.02	0.21	4.19	129	313	1.7149	137.2807	0.0921	1.5455	0.0055	0.3601	112.7212	536.7675	112.7212	5.12	154.5	136	55.6	4	36.88	0.46	1.04	1.04	11.6	17	0	42	24.34	0	103.31	116.62	2	1	0	0	1	0	0	0
727	0	0	0	0	1	62.1	1.75	70.85	2.27	0.1	0.02	0.25	4	130	227	1.2971	129.7143	0.1429	1.0708	0.0057	0.3243	73.6129	294.4514	73.6129	5.45	146.6	163	51	4	49.65	2	2.98	2.26	8.29	20.5	0	60	23.59	0	117.24	143.39	2	0.6	1	0	0	0	0	1
728	0	1	0	0	0	65.5	1.44	72.7	3.03	0.08	0.04	0.4	4.03	132	228	2.1042	158.3333	0.2778	1.5459	0.0092	0.8417	191.9	479.75	191.9	5.33	129.1	198	45.9	4	41.96	1.97	2.32	2.32	10.72	19.45	0	66	27.12	0	92.01	83.59	2	2	1	1	1	1	0	1
733	0	1	0	0	0	44	0.92	48.6	4.83	0.39	0.1	0.51	4.66	137	240	5.25	260.8696	0.5543	2.5156	0.0219	2.6775	642.6	1260	642.6	7.55	174.5	204	61.4	4	52.53	1.35	3.01	6.32	20.2	12.7	0	66	20.45	0	105.99	102.34	2	0.7	1	1	1	0	0	1
736	0	1	1	0	3	59.7	2.8	73.7	3.02	0.09	0.02	0.34	4.13	127	321	1.0786	114.6429	0.1214	0.9292	0.0034	0.3667	117.7153	346.2214	117.7153	6.27	212.2	171	63.9	5	41.96	1.97	2.32	2.32	10.72	19.45	0	61	29.69	0	109.54	101.6	2	1	1	0	0	0	0	1
738	0	0	0	0	1	62.3	0.96	67.1	2.19	0.08	0.03	0.41	4.65	147	180	2.2813	187.5	0.4271	1.4797	0.0127	0.9353	168.3563	410.625	168.3563	4.67	144.5	176	48.5	4	46.28	0.82	1.3	1.98	13.7	15.6	0	46	20.32	0	87.08	111.74	1	1	1	1	1	0	0	1
740	0	0	1	0	3	63.9	1.28	70.3	3.22	0.07	0.03	0.2	5.23	148	181	2.5156	141.4063	0.1563	2.038	0.0139	0.5031	91.0656	455.3281	91.0656	6.79	161.4	191	51.3	4	47.61	0.56	2.42	2.63	12.4	17.7	1	58	24.96	1	95.74	93.26	2	1	1	0	1	0	0	0
745	1	1	0	0	0	57.1	2.47	69.45	3.32	0.11	0.05	0.35	4.47	132	221	1.3441	89.4737	0.1417	1.1141	0.0061	0.4704	103.9684	297.0526	103.9684	4.92	180.4	240	54.8	4	20.25	0.67	3.24	2.05	6.32	19.4	0	64	29.72	0	103.83	87.34	2	2	1	1	1	0	1	1
746	0	0	0	0	0	56.3	1.54	64	5.75	0.09	0.04	0.48	4.25	130	410	3.7338	266.2338	0.3117	2.6744	0.0091	1.7922	734.8052	1530.8442	734.8052	3.94	212.6	230	56.5	4	37.12	1.26	0.95	1.03	14.7	17	0	36	18.83	0	105.99	102.34	1	1	0	0	1	1	0	1
747	0	0	0	0	3	59.3	1.68	67.7	2.39	0.18	0.07	0.5	4.25	127	223	1.4226	132.7381	0.2976	0.9835	0.0064	0.7113	158.622	317.244	158.622	4.39	152.4	177	47.2	4	38.43	0.75	1.63	1.11	6.76	18.9	0	52	23.83	0	99.79	105.23	2	0.5	1	0	1	0	0	1
748	0	0	0	0	3	64.8	1.13	70.45	4.14	0.1	0.03	0.27	4.56	126	255	3.6637	225.6637	0.2389	2.7059	0.0144	0.9892	252.2469	934.2478	252.2469	4.71	121	240	52.3	5	36.34	0.55	1.97	1.78	11.6	19.1	0	44	26.81	0	110.04	106.47	2	0.9	1	0	0	0	0	0
750	1	1	0	0	2	60.9	1.45	68.15	2.69	0.16	0.02	0.36	4.29	136	226	1.8552	155.8621	0.2483	1.3518	0.0082	0.6679	150.9368	419.269	150.9368	4.43	167.7	228	59	6	44.35	0.54	2.2	2.06	8.35	24.4	0	56	25.06	0	122.49	123.83	2	1	0	0	1	0	0	1
753	0	0	0	0	2	55.7	1.96	65.5	3.13	0.06	0.02	0.35	4.18	134	212	1.5969	108.1633	0.1786	1.3096	0.0075	0.5589	118.4929	338.551	118.4929	5.14	140	181	52.5	5	41.98	2.71	3.15	4.02	15.5	14.8	1	61	28.22	1	126.77	108.9	2	0.7	1	0	0	0	0	1
758	0	0	0	0	1	60.6	2.16	71.4	2.89	0.11	0.06	0.32	4.49	141	232	1.338	107.4074	0.1481	1.0906	0.0058	0.4281	99.3304	310.4074	99.3304	5.18	187.9	257	52.6	8	29.8	1.01	3.47	3.13	5.95	24	0	55	29.43	0	97.58	87.1	2	0.8	1	0	0	0	0	1
763	0	0	0	0	0	63.6	1.79	72.55	4.28	0.07	0.02	0.39	3.96	122	305	2.3911	170.3911	0.2179	1.8855	0.0078	0.9325	284.4168	729.2737	284.4168	4.97	143.6	187	50	5	41.96	1.97	2.32	2.32	10.72	19.45	0	43	22.06	0	117.3	113.8	1	0.7	1	0	1	0	0	1
767	0	0	0	0	0	56.6	1.99	66.55	2.58	0.02	0.03	0.67	4.04	122	231	1.2965	116.0804	0.3367	0.952	0.0056	0.8686	200.6566	299.4874	200.6566	4.75	183.1	172	57.9	4	46.81	0.86	2.66	1.21	13.4	15.3	0	56	18.7	0	94	117.48	2	0.5	1	0	0	0	0	1
768	0	0	0	0	0	57.5	1.84	66.7	1.82	0.02	0.02	0.29	4.31	135	268	0.9891	145.6522	0.1576	0.8387	0.0037	0.2868	76.8752	265.087	76.8752	5.35	238.4	199	56.7	5	30.26	0.9	2.21	1.35	4.95	17.9	0	60	26.31	0	119.97	110.02	2	0.7	1	1	1	0	0	1
770	1	0	0	0	1	62.2	2.35	73.95	3.91	0.13	0.03	0.4	4.42	147	230	1.6638	97.8723	0.1702	1.3436	0.0072	0.6655	153.0723	382.6809	153.0723	5.67	173.2	212	45.5	5	40.09	0.88	2.04	2.6	11.3	20.7	1	55	28.37	1	85.19	102.36	2	0.7	1	1	1	0	0	0
772	0	0	0	0	2	58.3	1.21	64.35	2.68	0.05	0.02	0.29	4.53	142	156	2.2149	128.9256	0.2397	1.707	0.0142	0.6423	100.201	345.5207	100.201	5.52	153.9	199	48.4	5	41.09	1.43	2.08	3.22	5.49	15.7	1	66	28.26	1	106.52	37	2	0.7	1	0	1	0	0	1
773	0	0	0	0	1	60.3	1.07	65.65	3.1	0.08	0.02	0.55	4.8	149	222	2.8972	207.4766	0.514	1.8023	0.0131	1.5935	353.7477	643.1776	353.7477	4.39	136.9	232	58.2	4	27.39	0.6	0.73	2.32	9.82	17.5	1	48	27.92	0	106.05	37	2	1	1	1	1	0	0	0
774	0	1	1	0	1	61.2	1.3	67.7	3.43	0.19	0.04	0.37	4.08	128	214	2.6385	164.6154	0.2846	1.8053	0.0123	0.9762	208.9134	564.6308	208.9134	6	168.2	181	51.6	9	33.95	0.67	1.26	1.95	5.49	33.5	0	60	24.69	0	125.46	120.51	2	1.8	1	1	0	0	0	0
775	1	1	1	0	2	55.6	2.46	67.9	2.59	0.22	0.03	0.44	3.88	116	220	1.0528	89.4309	0.1789	0.8222	0.0048	0.4633	101.9154	231.626	101.9154	7.17	153.8	203	60.1	4	60.77	0.95	2.71	2.18	22.5	18.8	0	68	27.24	0	116.32	137.69	2	1.5	1	1	1	0	0	1
776	1	0	0	0	0	59.1	1.15	64.85	2.62	0.06	0.02	0.36	4.95	142	192	2.2783	166.9565	0.313	1.6478	0.0119	0.8202	157.4734	437.4261	157.4734	5.34	163.5	124	50.1	3	45.69	1.03	1.45	1.52	20.9	18.6	1	69	24.1	1	127.66	151.48	2	2	1	1	1	1	0	1
777	0	1	0	0	1	66.1	1.25	72.35	1.99	0.13	0	0.24	3.39	113	177	1.592	141.6	0.192	1.2284	0.009	0.3821	67.6282	281.784	67.6282	4.77	156.2	151	41	3	49.22	0.99	1.21	0.83	15	14.6	0	41	22.05	0	96.81	82.85	2	0.5	1	0	0	0	0	0
778	0	0	0	0	2	60.2	1.66	68.5	3.11	0.2	0.02	0.36	4.14	137	210	1.8735	126.506	0.2169	1.3884	0.0089	0.6745	141.6361	393.4337	141.6361	5.92	138	163	50	4	41.96	1.97	2.32	2.32	10.72	19.45	1	64	24.62	1	86.3	103.3	2	1	1	0	0	0	0	1
780	0	0	0	0	0	58.8	1.97	68.65	2.5	0.33	0.04	0.42	4.46	140	230	1.269	116.7513	0.2132	0.9058	0.0055	0.533	122.5888	291.8782	122.5888	5.61	160.3	219	47.1	4	31.91	3.09	3.89	2.47	8.32	30.4	1	60	27.72	1	99.73	96.2	2	1.1	1	1	1	0	0	1
783	0	1	0	0	3	58	1.25	64.25	3.14	0.24	0.03	0.37	4.5	123	211	2.512	168.8	0.296	1.6614	0.0119	0.9294	196.1118	530.032	196.1118	5.11	176.4	186	59.6	5	45.52	1.08	3.93	2.26	5.16	18.2	0	41	26.23	0	94.42	97.5	2	0.5	1	1	1	0	0	0
784	0	0	0	0	3	62.9	1.69	71.35	1.63	0.11	0.01	0.45	4.6	136	218	0.9645	128.9941	0.2663	0.7212	0.0044	0.434	94.6172	210.2604	94.6172	4.96	182.8	187	55.6	4	32.09	0.59	1.62	1	17.8	23.4	0	52	26.03	0	117.95	96.19	2	0.8	1	0	1	0	0	1
786	1	0	1	0	1	40.7	1.68	49.1	3.23	0.1	0.05	0.26	4.03	114	239	1.9226	142.2619	0.1548	1.5455	0.008	0.4999	119.4715	459.506	119.4715	5.78	149.8	244	55.2	4.25	30.34	0.86	1.97	3.33	2.97	31	0	68	27.18	0	110.65	106.47	2	1.9	1	0	0	0	0	1
788	0	0	0	0	1	59	2.07	69.35	2.9	0.18	0.02	0.4	4.17	124	289	1.401	139.6135	0.1932	1.0861	0.0048	0.5604	161.9517	404.8792	161.9517	5.27	160.6	195	54.4	4	21.12	0.77	1.59	2.7	7.41	14	0	56	23.34	0	110.51	120.49	2	1	1	0	0	0	0	1
789	1	0	0	0	0	61.3	0.77	65.15	2.35	0.61	0.01	0.45	3.94	129	98	3.0519	127.2727	0.5844	1.2772	0.0311	1.3734	134.5909	299.0909	134.5909	4.77	140.5	152	43.2	3	58.44	1.59	1.5	2.23	10.9	11.6	1	74	17.84	1	93.49	116.32	2	1.5	0	1	0	1	0	1
790	0	0	0	0	1	60.5	1.89	69.95	2.13	0.09	0.04	0.36	4.38	133	180	1.127	95.2381	0.1905	0.895	0.0063	0.4057	73.0286	202.8571	73.0286	5.03	162.2	362	51	3	53.91	0.47	2.11	3.31	11.1	35.4	0	67	25.96	0	110.07	82.04	2	1.6	1	1	1	0	0	1
791	0	0	0	0	1	62.1	1.28	68.5	2.01	0.24	0.02	0.39	5.05	156	234	1.5703	182.8125	0.3047	1.0415	0.0067	0.6124	143.3067	367.4531	143.3067	4.69	193	205	50.8	4	31.37	1.2	2.48	4.11	10.1	22.9	1	51	25.5	0	101.92	95.79	2	0.7	1	1	1	0	0	0
792	1	0	0	0	1	56.4	1.91	65.95	2.34	0.02	0.01	0.37	3.53	112	199	1.2251	104.1885	0.1937	1.013	0.0062	0.4533	90.2064	243.801	90.2064	5.21	151.1	202	52.3	3	41.96	1.97	2.32	2.32	10.72	19.45	0	66	27.53	0	95.04	127.38	2	1.6	1	0	1	0	0	1
793	0	1	0	0	2	62.1	1.38	69	2.38	0.23	0.05	0.33	4.2	129	200	1.7246	144.9275	0.2391	1.196	0.0086	0.5691	113.8261	344.9275	113.8261	4.97	123.5	234	47.8	4	41.96	1.97	2.32	2.32	10.72	19.45	1	64	18.89	0	87.08	103.87	2	1.5	1	1	1	0	0	1
794	0	1	0	0	3	52.3	2.6	65.3	3.92	0.11	0.02	0.53	4.73	130	293	1.5077	112.6923	0.2038	1.2025	0.0051	0.7991	234.1295	441.7538	234.1295	4.49	222.2	193	58.8	7	45.34	0.99	2.95	0.99	8.7	16.6	0	61	24.01	0	105.32	136.72	2	0.6	1	0	0	0	0	1
795	0	0	0	0	1	59.6	1.41	66.65	1.49	0.06	0.02	0.24	3.71	116	230	1.0567	163.1206	0.1702	0.8613	0.0046	0.2536	58.3319	243.0496	58.3319	4.93	150	146	45	3	41.96	1.97	2.32	2.32	10.72	19.45	0	44	20.32	0	99.41	94.22	2	0.7	1	0	0	0	0	1
797	0	0	1	0	2	60.4	1.53	68.05	3.56	0.06	0.02	0.45	3.86	119	298	2.3268	194.7712	0.2941	1.7282	0.0078	1.0471	312.0235	693.3856	312.0235	5.89	170.8	189	50.4	3	39.79	0.58	2.04	3.95	24.6	19	0	54	22.55	0	101.08	129.82	2	1.8	1	0	0	0	0	1
798	0	0	0	0	0	63.1	2.44	75.3	3.17	0.1	0.05	0.43	4.45	148	228	1.2992	93.4426	0.1762	1.0497	0.0057	0.5586	127.3716	296.2131	127.3716	4.89	153.2	193	49.6	5	46.41	1.58	2.53	1.73	6.68	28.1	1	49	26.03	1	96.2	99.37	1	0.8	1	0	0	0	0	1
799	1	0	0	0	3	58.9	3.44	76.1	3.29	0.06	0.07	0.67	4.72	145	258	0.9564	75	0.1948	0.7759	0.0037	0.6408	165.3225	246.75	165.3225	4.37	136.8	160	52.4	4	56.73	0.63	2.92	3.6	8.37	18.6	1	53	27.1	1	109.31	127.59	2	1.4	1	1	1	0	0	1
800	0	0	0	0	3	63	1.78	71.9	3.66	0.03	0.04	0.33	3.85	123	242	2.0562	135.9551	0.1854	1.6789	0.0085	0.6785	164.2065	497.5955	164.2065	4.55	153	203	46.2	4	51.51	1.06	0.98	4.2	13.9	19.5	0	39	20.42	0	83	83.57	1	1	1	0	1	0	0	1
804	0	1	0	0	3	57.3	1.29	63.75	3.07	0.03	0.02	0.31	3.82	124	309	2.3798	239.5349	0.2403	1.8606	0.0077	0.7378	227.9653	735.3721	227.9653	4.78	179.4	204	58.3	4	47.8	0.85	1.42	2.13	5.41	16.7	0	70	20.61	0	115.99	107.63	2	1.5	1	1	1	0	0	1
805	0	0	0	0	0	57.2	2.61	70.25	2.71	0.36	0.07	0.39	4.36	130	273	1.0383	104.5977	0.1494	0.7901	0.0038	0.4049	110.5493	283.4598	110.5493	4.43	148.5	254	44.9	3	42.57	2.04	0.98	4.75	11.1	22.9	0	26	25.32	0	97.87	106.17	1	0.8	1	0	0	0	0	1
810	0	0	0	0	1	62.4	1.47	69.75	3.29	0.11	0.02	0.38	4.89	159	214	2.2381	145.5782	0.2585	1.6616	0.0105	0.8505	182.0019	478.9524	182.0019	5.23	237.7	185	48.1	5	59.27	0.93	1.9	2.94	7.39	23.9	1	62	23.88	0	95.93	125.41	2	1	1	1	1	1	0	1
812	0	0	0	0	3	61.2	2.33	72.85	3.69	0.09	0.03	0.34	4.96	136	340	1.5837	145.9227	0.1459	1.3226	0.0047	0.5385	183.0747	538.4549	183.0747	4.42	174.5	234	53	5	41.96	1.97	2.32	2.32	10.72	19.45	0	31	24.97	0	100.4	11.7	1	0.7	1	0	0	0	0	0
814	0	0	0	0	2	65.4	1.51	72.95	3.73	0.02	0.02	0.22	4.67	141	294	2.4702	194.702	0.1457	2.1073	0.0084	0.5434	159.7725	726.2384	159.7725	5.53	218.2	261	57.5	4	51.08	0.89	2.16	1.65	5.56	25.5	0	47	23.12	0	96.93	91.03	2	0.6	1	1	0	0	0	0
818	0	1	1	0	3	53.7	1.27	60.05	3.97	0.11	0.03	0.41	4.28	133	237	3.126	186.6142	0.3228	2.1813	0.0132	1.2817	303.7519	740.8583	303.7519	8.72	201.9	212	59.8	29	33.92	0.51	2.7	0.96	8.38	18	0	68	32.46	0	112.08	84.94	2	0.9	1	1	1	0	0	0
820	1	0	0	0	3	64	3.42	81.1	2.75	0.21	0.04	0.48	4.94	144	195	0.8041	57.0175	0.1404	0.6627	0.0041	0.386	75.2632	156.7982	75.2632	7.23	157.2	186	54.4	5	21.02	1.57	1.64	4.69	7.62	31.9	1	50	26.84	1	85.39	86.4	2	1	0	0	0	0	0	1
821	1	0	0	0	0	55	2.13	65.65	4.86	0.06	0.03	0.49	4.47	127	253	2.2817	118.7793	0.23	1.7934	0.009	1.118	282.8611	577.2676	282.8611	5.93	171.9	180	60.7	3	37.08	0.45	1.85	0.96	15.9	20.3	0	66	24.77	0	111.08	137.72	1	1.8	0	1	1	0	0	1
822	0	0	0	0	3	60.3	2.57	73.15	4.52	0.08	0.05	0.41	4.44	132	359	1.7588	139.6887	0.1595	1.4534	0.0049	0.7211	258.8711	631.393	258.8711	4.62	216.2	181	47.5	3	66.71	0.98	2.3	0.97	14.6	18	0	49	23.53	0	113.6	96.97	1	0.7	1	0	0	0	0	0
824	0	0	0	0	3	53.3	2.48	65.7	5.18	0.77	0.12	0.67	4.27	134	379	2.0887	152.8226	0.2702	1.2822	0.0055	1.3994	530.386	791.621	530.386	4.92	173.4	195.89	54.03	4.25	53.5	0.68	1.69	1.52	13.4	18.7	0	47	21.49	0	118.03	91.97	1	0.6	1	0	1	0	0	1
828	0	1	0	0	1	56.4	2.48	68.8	3.09	0.11	0.05	0.51	4.06	118	394	1.246	158.871	0.2056	0.981	0.0032	0.6354	250.3648	490.9113	250.3648	4.74	194.9	225	63.7	5	49.35	0.66	1.37	1.67	12	24.6	0	58	23.63	0	99.84	85.14	2	0.6	1	0	1	0	0	1
830	1	0	0	0	2	59.2	2.13	69.85	3.22	0.12	0.02	0.41	5.65	162	230	1.5117	107.9812	0.1925	1.2015	0.0066	0.6198	142.5568	347.6995	142.5568	5	147.9	244	42.7	6	42.83	1.73	2.27	3.41	11.7	44.1	1	67	22.84	1	89	88.15	2	1.5	1	1	1	0	0	1
831	0	1	0	0	0	56.6	1.38	63.5	2.48	0.03	0.02	0.31	4.21	122	171	1.7971	123.913	0.2246	1.4253	0.0105	0.5571	95.2643	307.3043	95.2643	4.41	174.7	236	48.5	3	45.77	0.79	1.65	1.54	9.85	27.8	0	55	21.48	0	138.05	119.42	2	0.8	1	0	0	0	0	0
832	1	0	0	0	1	62.4	1.5	69.9	1.65	0.11	0.03	0.37	3.96	125	217	1.1	144.6667	0.2467	0.8209	0.0051	0.407	88.319	238.7	88.319	5.49	160.5	191	46.1	2	46.13	0.85	3.52	3.39	10.8	22.3	1	60	23.59	1	88.34	88.63	2	1.5	1	1	1	0	0	1
838	0	0	0	0	3	58.5	2.53	71.15	2.57	0.07	0.02	0.38	4.66	132	285	1.0158	112.6482	0.1502	0.8567	0.0036	0.386	110.0123	289.5059	110.0123	4.53	186.3	146	54.9	4	45.92	1.19	1.21	2.18	13.3	16.5	0	40	24.13	0	115.87	98.42	2	0.6	1	0	1	0	0	1
840	0	1	0	0	3	62.5	1.24	68.7	2.97	0.12	0.03	0.37	4.29	129	141	2.3952	113.7097	0.2984	1.6875	0.017	0.8862	124.9556	337.7177	124.9556	5.21	225.3	194	48.5	4	41.96	1.97	2.32	2.32	10.72	19.45	0	59	23.73	0	124.5	105	2	0.5	1	1	0	0	0	1
843	0	0	0	0	0	57.6	1.73	66.25	2.75	0.04	0.01	0.34	4.19	128	184	1.5896	106.3584	0.1965	1.2972	0.0086	0.5405	99.4451	292.4855	99.4451	4.83	218.3	247	47.7	3	55.1	0.84	2.88	1.38	8.83	17.1	0	56	22.41	0	113.17	110.93	2	1.2	1	0	1	0	0	0
844	0	0	0	0	0	60.4	1.43	67.55	4.1	0.18	0.04	0.5	4.69	144	196	2.8671	137.0629	0.3497	1.907	0.0146	1.4336	280.979	561.958	280.979	5.33	159.6	191	48.7	4	46.8	1.06	1.98	2.36	6.77	20.1	1	63	23.74	1	63	59.56	2	1.2	1	0	0	0	0	1
849	0	0	0	0	0	52.9	2.43	65.05	3.86	0.11	0.04	0.52	4.75	133	258	1.5885	106.1728	0.214	1.2452	0.0062	0.826	213.1101	409.8272	213.1101	5.71	211	137	66.8	4	35.2	1.22	1.45	2.38	21.7	12.6	0	33	29.55	0	101.05	107.95	1	0.7	1	0	0	0	0	1
852	0	0	0	0	1	60	1.2	66	2.45	0.05	0.04	0.3	5.05	105	314	2.0417	261.6667	0.25	1.5409	0.0065	0.6125	192.325	641.0833	192.325	4.86	158.3	181	51.3	5	47.05	1.24	2.04	1.24	12.5	17	0	51	22.77	0	98.91	87.54	2	0.5	1	0	1	0	0	1
853	0	0	0	0	3	58.7	1.76	67.5	3.07	0.04	0.02	0.52	5.09	168	163	1.7443	92.6136	0.2955	1.312	0.0107	0.907	147.8484	284.3239	147.8484	4.8	163.2	210	43.5	4	40.32	1.14	2.79	3.16	5.72	33	1	44	26.33	0	95.56	107.35	1	1.5	1	1	1	0	0	1
854	1	0	0	0	2	61.1	2.44	73.3	2.65	0.05	0.03	0.49	4.22	137	112	1.0861	45.9016	0.2008	0.8804	0.0097	0.5322	59.6033	121.6393	59.6033	5.78	144.9	269	46.6	3	55.26	1.64	1.95	3.23	9.75	21.1	1	67	27.06	0	97.89	81.37	2	1.8	0	1	0	0	0	1
856	0	0	0	0	2	58.7	1.48	66.1	3.14	0.09	0.02	0.38	4.12	81	332	2.1216	224.3243	0.2568	1.5939	0.0064	0.8062	267.6638	704.3784	267.6638	3.79	224.7	159	45.5	4	30.18	1.63	1.41	0.95	15.6	21	0	33	27.18	0	106.31	102.37	1	0.8	1	0	0	0	0	1
857	0	0	0	0	1	61.1	1.72	69.7	2.37	0.08	0.02	0.38	4.59	136	271	1.3779	157.5581	0.2209	1.0773	0.0051	0.5236	141.8969	373.4128	141.8969	4.73	114.7	276	51.5	4	53.52	2.33	1.42	1.94	7.56	27.8	0	55	22.03	0	111.69	124.78	2	0.5	1	0	0	0	0	1
859	1	0	0	0	2	59.4	1.65	67.65	3.98	0.1	0.04	0.55	4.86	129	297	2.4121	180	0.3333	1.7009	0.0081	1.3267	394.02	716.4	394.02	4.82	193.8	213	54.2	4	42.49	1.33	1.88	3.17	17.2	12.9	0	44	23.19	0	81.55	63.71	2	2	1	1	1	1	0	1
863	0	1	0	0	3	60.2	2.02	70.3	3.16	0.04	0.02	0.39	4.45	132	261	1.5644	129.2079	0.1931	1.2794	0.006	0.6101	159.2358	408.297	159.2358	4.97	181	249	54.2	4	39.86	1	3.04	2.43	3.59	16.4	0	63	25.91	0	99.7	91.56	2	0.6	1	0	1	0	0	1
864	0	0	0	0	0	58.8	1.4	65.8	2.86	0.2	0.02	0.29	4.33	139	161	2.0429	115	0.2071	1.4974	0.0127	0.5924	95.381	328.9	95.381	4.24	169	166	49.6	3	33.5	1.11	2.14	3.16	12.7	19	0	33	16.75	0	90.77	83.82	2	1	1	0	0	0	0	1
865	1	0	1	0	3	62	4.37	83.85	5.57	0.26	0.07	0.67	5	148	362	1.2746	82.8375	0.1533	1.0372	0.0035	0.854	309.1414	461.405	309.1414	9.6	145.1	191	48.6	4	41	0.64	2.44	2.89	6.56	15.1	0	59	24.8	0	111.95	85.91	2	1.5	1	1	0	0	0	1
867	0	1	0	0	3	56.7	2.18	67.6	5.02	0.12	0.02	0.49	5.47	160	303	2.3028	138.9908	0.2248	1.7865	0.0076	1.1283	341.8896	697.7339	341.8896	4.74	228.4	231	61.1	5	41.96	1.97	2.32	2.32	10.72	19.45	1	38	34.91	0	90.33	100.21	2	0.8	1	0	0	0	0	1
869	1	0	0	0	2	59.7	1.36	66.5	3.22	0.02	0.02	0.26	4.33	136	269	2.3676	197.7941	0.1912	1.9398	0.0088	0.6156	165.5932	636.8971	165.5932	5.28	206.8	192	60.1	3	30.6	0.35	1.03	0.98	6.51	17.8	0	45	22.91	0	94.61	109.94	2	1.7	1	1	0	0	0	1
870	1	0	0	0	1	55.9	1.9	65.4	3.66	0.38	0.04	0.49	4.47	143	235	1.9263	123.6842	0.2579	1.3025	0.0082	0.9439	221.8153	452.6842	221.8153	4.63	207.5	209	56.6	3	51.2	1.93	1.53	3.18	15.3	16.1	1	70	22.28	1	110.33	129.6	2	1.5	1	1	1	0	0	1
872	0	0	0	0	2	58.8	2.65	72.05	2.68	0.23	0.04	0.3	4.31	135	229	1.0113	86.4151	0.1132	0.8323	0.0044	0.3034	69.4777	231.5925	69.4777	4.56	201.4	166	42.9	3	41.1	0.97	3.92	2.23	9.19	19.9	0	53	23.42	0	139.9	147.21	1	0.8	0	0	0	0	0	1
873	0	0	0	0	1	61.3	0.79	65.25	3.81	0.12	0.02	0.37	5.11	141	209	4.8228	264.557	0.4684	2.9308	0.0231	1.7844	372.9459	1007.962	372.9459	5.73	201.9	159	50.6	4	46.8	0.94	1.42	2.46	6.57	12.5	0	72	24.77	0	95.68	91.12	2	0.8	1	0	0	0	0	1
874	0	0	0	0	0	61.2	2.14	71.9	2.33	0.12	0.03	0.33	4.03	114	236	1.0888	110.2804	0.1542	0.8893	0.0046	0.3593	84.7946	256.9533	84.7946	4.75	151.4	169	44.7	3	56.5	1.32	1.71	0.48	13.6	16.8	0	36	22.68	0	98.24	96.56	2	0.7	1	0	0	0	0	0
877	0	0	0	0	3	57.4	2.08	67.8	3.64	0.17	0.06	0.56	4.41	133	271	1.75	130.2885	0.2692	1.2683	0.0065	0.98	265.58	474.25	265.58	4.08	164.3	219	56.8	5	103	1.47	2.2	2.16	13	17.9	0	44	22.07	0	100.36	105.42	2	0.9	1	0	1	0	0	1
880	0	0	0	0	2	61	1.01	66.05	1.41	0.14	0.02	0.24	4.01	115	145	1.396	143.5644	0.2376	1	0.0096	0.335	48.5822	202.4257	48.5822	4.39	191.1	169	49.8	3	25.1	0.52	1.76	0.8	31.1	13.6	0	36	20.83	0	99.85	105.25	1	0.7	1	0	1	0	0	1
881	0	0	0	0	1	57.8	1.23	63.95	5.79	0.04	0.01	0.65	4.08	110	243	4.7073	197.561	0.5285	3	0.0194	3.0598	743.5207	1143.878	743.5207	4.58	179.9	205	49.4	3	36.7	0.84	1	2.53	10.7	21	0	49	20.31	0	124.15	104.85	2	0.8	1	1	1	0	0	1
883	0	0	0	0	1	60.2	3.07	75.55	2.77	0.1	0.04	0.54	5.14	160	185	0.9023	60.2606	0.1759	0.7387	0.0049	0.4872	90.1378	166.9218	90.1378	4.68	172.9	263	45.5	3	30.3	2.11	0.91	2.85	6.27	19.9	1	37	22.09	1	111.91	86.26	1	0.7	1	0	0	0	0	1
885	0	1	0	0	0	59.9	2.01	69.95	3.57	0.17	0.06	0.47	4.91	159	212	1.7761	105.4726	0.2338	1.3173	0.0084	0.8348	176.9725	376.5373	176.9725	5.71	136.6	208	47.1	4	51.6	1.36	2.59	4.73	6.59	27.6	1	63	25.31	0	113.54	119.25	2	1	1	0	1	0	0	1
886	1	0	0	0	1	59.2	2.26	70.5	2.88	0.14	0.03	0.43	4.84	145	234	1.2743	103.5398	0.1903	1.007	0.0054	0.548	128.2237	298.1947	128.2237	4.75	196	244	52	5	38	2.08	3.87	3.59	5.63	25.7	0	51	26.05	0	101.76	91.44	2	1.2	0	1	0	0	0	1
887	0	0	1	0	3	56.7	2.9	71.2	3.46	0.06	0.02	0.38	4.75	144	238	1.1931	82.069	0.131	1.0298	0.005	0.4534	107.9043	283.9586	107.9043	8.91	184.6	198	51.1	3	55.7	0.42	3.27	2.61	10.5	24.9	0	63	23.7	0	116.33	108.55	2	1.6	1	1	0	0	0	1
888	0	0	1	0	1	51.2	2.5	63.7	4.42	0.04	0.03	0.36	4.01	133	173	1.768	69.2	0.144	1.5085	0.0102	0.6365	110.111	305.864	110.111	7.5	150	163	45.5	3	48.9	0.77	2.93	2.12	4.4	13.4	0	67	24.88	0	129.37	125.84	2	1	1	0	0	0	0	0
890	1	0	0	0	1	64	1.3	70.5	1.66	0.08	0.01	0.25	4.5	134	263	1.2769	202.3077	0.1923	1.0122	0.0049	0.3192	83.9577	335.8308	83.9577	4.11	200.1	186	55.5	5	36.22	0.7	1.72	1.73	6.85	16.5	0	50	21.93	0	116.25	1144.21	2	1.5	1	1	1	0	0	1
892	1	0	0	0	3	63.8	3.45	81.05	3.04	0.09	0.03	0.51	4.94	157	183	0.8812	53.0435	0.1478	0.7451	0.0048	0.4494	82.2386	161.2522	82.2386	4.73	199	232	54.4	3	41.96	1.97	2.32	2.32	10.72	19.45	1	62	27.43	1	91.43	88.32	2	1.2	1	1	1	0	0	1
893	0	1	0	0	1	61.8	2.31	73.35	2.82	0.09	0.04	0.35	4.58	133	249	1.2208	107.7922	0.1515	1.0108	0.0049	0.4273	106.3909	303.974	106.3909	6.02	177.4	227	54.2	5	41.96	1.97	2.32	2.32	10.72	19.45	0	62	29.48	0	108	113.74	2	2	1	0	0	0	0	1
894	1	0	0	0	2	59.3	1.57	67.15	3	0.12	0.03	0.42	4.9	147	276	1.9108	175.7962	0.2675	1.4019	0.0069	0.8025	221.5032	527.3885	221.5032	4.63	207.1	211	63.7	5	45.46	0.3	3.14	1.68	12.3	24.8	0	52	24.67	0	107.37	84.66	1	1.4	1	1	0	0	0	1
896	0	1	0	0	2	56.8	1.1	62.3	2.37	0.11	0.02	0.45	4.58	139	220	2.1545	200	0.4091	1.4107	0.0098	0.9695	213.3	474	213.3	5.53	217.4	156	70.1	5	56.67	1.3	2.86	2.81	6.1	17.3	1	60	30.27	1	89.97	90.48	2	1	1	1	1	0	0	1
898	1	1	0	0	3	60.9	1.89	70.35	3.17	0.12	0.03	0.3	5	144	343	1.6772	181.4815	0.1587	1.3547	0.0049	0.5032	172.5889	575.2963	172.5889	5.58	245.4	225	60.9	5	41.96	1.97	2.32	2.32	10.72	19.45	0	63	27.53	0	112.59	114.34	2	2	1	0	1	0	0	1
901	1	0	0	0	0	61.3	1.99	71.25	4.12	0.17	0.05	0.61	5.05	158	262	2.0704	131.6583	0.3065	1.461	0.0079	1.2629	330.8836	542.4322	330.8836	4.98	259.3	182	59	6	25.43	1.2	2.24	2.5	10.2	19	1	44	24.34	1	85.65	84.86	2	1.2	1	1	1	0	0	1
907	0	0	0	0	0	61.5	2.04	71.7	2.02	0.04	0.02	0.38	4.96	151	194	0.9902	95.098	0.1863	0.8145	0.0051	0.3763	72.9973	192.098	72.9973	5.46	197.9	170	53.4	4	41.96	1.97	2.32	2.32	10.72	19.45	0	60	23.42	0	112.95	103.9	2	0.9	1	0	1	0	0	1
910	1	0	0	0	0	62.5	1.14	68.2	2.45	0.04	0.03	0.61	4.17	128	312	2.1491	273.6842	0.5351	1.3462	0.0069	1.311	409.0211	670.5263	409.0211	4.51	181.3	171	59.2	3	31.22	1.44	2.68	2.28	17.5	16.2	0	66	21.83	0	96.63	95.96	2	1.5	1	1	1	0	0	1
911	0	0	0	0	0	65.5	1.9	75	2.57	0.03	0.02	0.36	4.04	127	214	1.3526	112.6316	0.1895	1.1126	0.0063	0.4869	104.2067	289.4632	104.2067	4.89	153.5	194	49.3	4	21.6	1	1.68	1.37	13.7	14.7	0	57	26.04	0	122.97	125.36	2	1	0	0	0	0	0	0
914	0	0	0	0	3	66.1	1.58	74	2.94	0.15	0.04	0.6	4.13	130	244	1.8608	154.4304	0.3797	1.2405	0.0076	1.1165	272.4152	454.0253	272.4152	6.58	149.4	157	50	4	41.96	1.97	2.32	2.32	10.72	19.45	1	54	26.18	1	120.04	128.91	2	1.3	1	0	1	0	0	1
915	0	1	0	0	1	58.5	2.04	68.7	3.09	0.06	0.02	0.46	4.44	137	196	1.5147	96.0784	0.2255	1.1977	0.0077	0.6968	136.5659	296.8824	136.5659	5.21	194.9	146	66.7	5	41.96	1.97	2.32	2.32	10.72	19.45	0	63	29.09	1	115.88	92.3	2	1.5	1	1	0	0	0	1
920	1	0	0	0	2	61.2	1.53	68.85	1.92	0.09	0.02	0.25	4.68	144	205	1.2549	133.9869	0.1634	1.0159	0.0061	0.3137	64.3137	257.2549	64.3137	4.95	171	149	50.4	4	37.74	0.8	2.7	1.22	11.4	14.9	0	49	25.82	0	88.62	96.98	2	1.6	1	1	1	0	0	1
921	1	0	0	0	0	60.8	2.26	72.1	2.8	0.3	0.04	0.39	4.73	150	266	1.2389	117.6991	0.1726	0.9365	0.0047	0.4832	128.5274	329.5575	128.5274	4.49	181.6	224	53.3	3	30.67	1.2	4.08	0.92	7.54	29.9	1	73	25.64	1	119.28	174.85	2	1.2	1	0	1	0	0	1
924	0	0	0	0	3	61.5	2.48	73.9	4.09	0.11	0.02	0.3	4.82	141	221	1.6492	89.1129	0.121	1.4055	0.0075	0.4948	109.3415	364.4718	109.3415	4.62	186.8	169	52.5	4	26.15	1.6	1.03	2.43	6.2	11	1	30	25.58	0	93.17	79.99	2	0.9	1	0	0	0	0	0
926	0	0	0	0	1	58.7	3.19	74.65	4.02	1.01	0.05	0.61	4.68	143	267	1.2602	83.6991	0.1912	0.8272	0.0047	0.7687	205.2468	336.4702	205.2468	4.65	282.6	268	62.9	5	41.96	1.97	2.32	2.32	10.72	19.45	0	64	25.88	0	123.44	134.12	2	1.2	1	1	0	0	0	1
928	0	0	0	0	0	61	1.06	66.3	1.6	0.13	0.03	0.38	3.99	134	169	1.5094	159.434	0.3585	1	0.0089	0.5736	96.9358	255.0943	96.9358	5.62	167.5	186	50	5	33.88	0.8	2.71	0.47	6.66	12.7	1	60	27.31	0	104.85	124.62	2	1.5	1	0	0	0	0	0
929	0	0	0	0	1	63	1.57	70.85	2.1	0.04	0.01	0.18	5.25	166	258	1.3376	164.3312	0.1146	1.1667	0.0052	0.2408	62.1172	345.0955	62.1172	5.56	191.2	175	57.5	4	23.65	0.9	1.28	3.46	4.42	28.1	1	31	26.73	0	114.87	121.92	1	0.9	1	0	0	0	0	1
930	0	0	0	0	2	59.5	2.1	70	2.52	0.11	0.02	0.33	4.89	143	273	1.2	130	0.1571	0.9844	0.0044	0.396	108.108	327.6	108.108	4.54	187.5	175	54.2	4	37.06	0.7	2.51	1.09	5.85	15.2	0	50	26.95	0	109	104.95	2	1	1	1	1	0	0	1
931	0	0	0	0	2	58.7	1.2	64.7	2.72	0.07	0.02	0.35	4	130	185	2.2667	154.1667	0.2917	1.6585	0.0123	0.7933	146.7667	419.3333	146.7667	5.04	148.2	195.89	54.03	4.25	41.96	1.97	2.32	2.32	10.72	19.45	0	38	23.23	0	108.67	106.01	2	0.8	1	1	1	1	0	1
932	0	0	0	0	3	56.9	1.71	65.45	3.5	0.07	0.02	0.49	4.74	141	262	2.0468	153.2164	0.2865	1.5284	0.0078	1.0029	262.7661	536.2573	262.7661	5.45	173.4	195.89	60.3	4.25	36.89	0.6	2.73	1.54	7.15	16.9	1	56	21.88	1	133.78	151.78	2	1.5	1	1	0	1	0	1
933	0	0	0	0	0	64.4	1.47	71.75	1.05	0.23	0.01	0.19	3.86	113	203	0.7143	138.0952	0.1293	0.5526	0.0035	0.1357	27.55	145	27.55	4.28	212.1	151	59.2	3	41.96	1.97	2.32	2.32	10.72	19.45	0	57	27.17	0	115.78	99	2	1.3	1	1	1	0	0	1
938	1	1	0	0	1	64.2	1.15	69.95	2.85	0.13	0.03	0.22	4.2	136	339	2.4783	294.7826	0.1913	1.8627	0.0073	0.5452	184.8287	840.1304	184.8287	4.4	192.1	161	59	3	29.77	0.7	2.73	3.16	8.95	17.1	0	66	26.12	0	128.62	110.43	2	1.5	1	0	1	0	0	1
939	0	0	1	0	0	62.1	1.61	70.15	2.88	0.12	0.05	0.4	4.95	140	287	1.7888	178.2609	0.2484	1.3211	0.0062	0.7155	205.3565	513.3913	205.3565	8.33	204.9	158	58.8	6	53.16	0.8	3.61	3.06	7.38	16.6	0	68	26.78	0	115.09	106.98	2	0.5	1	0	0	0	0	0
941	0	0	0	0	0	60	1.82	69.1	2.69	0.04	0.02	0.35	5	150	294	1.478	161.5385	0.1923	1.2063	0.005	0.5173	152.0885	434.5385	152.0885	5.81	186.5	166	55	4	32.28	0.9	1.26	2.31	5.54	15.4	1	47	25.46	0	100.67	125.88	2	1.6	1	0	1	0	0	1
942	0	0	0	0	1	60.3	1.84	69.5	4.57	0.06	0.02	0.68	5.04	164	272	2.4837	147.8261	0.3696	1.7577	0.0091	1.6889	459.3843	675.5652	459.3843	5.15	163.9	316	58.3	4	41.96	1.97	2.32	2.32	10.72	19.45	1	63	28.6	1	124.98	45.29	2	1.5	1	0	0	0	0	1
943	1	0	0	0	3	61.6	1.83	70.75	2.27	0.05	0.03	0.33	4.98	99	329	1.2404	179.7814	0.1803	1.0134	0.0038	0.4093	134.6743	408.1038	134.6743	4.36	163.3	160	49.4	4	24.6	0.8	2.27	2.42	55.4	15.2	0	38	17.3	0	85.88	110.14	2	1.2	0	1	1	0	0	1
944	1	0	0	0	1	58.6	1.34	65.3	3.84	0.12	0.02	0.41	4.17	134	163	2.8657	121.6418	0.306	2.0317	0.0176	1.1749	191.5128	467.1045	191.5128	4.86	127.6	136	46.4	4	29.82	0.8	4.77	2.15	6.51	10.5	1	75	22.68	0	118.79	171.56	2	1.8	1	1	1	0	0	1
949	1	1	0	0	0	59.2	1.33	65.85	2.53	0.16	0.02	0.54	4.72	143	336	1.9023	252.6316	0.406	1.2341	0.0057	1.0272	345.1453	639.1579	345.1453	4.34	136.2	243	50.5	4	21.73	1.9	2.65	1.59	6.4	17.5	1	67	26.56	0	95.91	99.45	2	1.6	1	0	0	0	0	1
952	1	1	0	0	1	60.7	2.09	71.15	4.03	0.16	0.03	0.43	4.13	130	311	1.9282	148.8038	0.2057	1.4871	0.0062	0.8291	257.8622	599.6794	257.8622	3.4	218.2	245	55.7	5	32.4	0.6	4.21	2.96	8.45	19.5	0	75	29.38	0	138.6	201.69	2	1	1	0	0	0	0	1
956	0	0	0	0	3	62.4	2.33	74.05	3.35	0.07	0.03	0.4	4.86	143	283	1.4378	121.4592	0.1717	1.1837	0.0051	0.5751	162.7554	406.8884	162.7554	4.98	242.1	203	67.1	5	28.92	0.6	2.12	2	12	16.1	0	61	24.97	0	84.21	81.32	2	1.2	1	0	0	0	0	1
957	0	1	0	0	0	57.3	1.58	65.2	2.41	0.12	0.03	0.31	3.63	117	360	1.5253	227.8481	0.1962	1.1814	0.0042	0.4728	170.2253	549.1139	170.2253	4.7	182.5	135	52.4	4	27.97	0.5	1.48	1.68	10.5	12.9	0	50	24.65	0	94.33	93.09	2	1	1	0	0	0	0	1
958	1	0	0	0	1	58	2.52	70.6	2.02	0.12	0.03	0.4	4	111	219	0.8016	86.9048	0.1587	0.658	0.0037	0.3206	70.219	175.5476	70.219	5.24	169.6	153	48.8	3	25.09	0.5	2.08	1.72	13.4	12.2	0	68	24.75	0	118.24	101.05	2	1.3	1	1	0	0	0	1
959	0	0	0	0	0	61.8	3.28	78.2	2.49	0.11	0.03	0.36	4.69	145	429	0.7591	130.7927	0.1098	0.6587	0.0018	0.2733	117.2426	325.6738	117.2426	5.09	204.6	185	61.4	5	41.96	1.97	2.32	2.32	10.72	19.45	0	50	19.82	0	108.3	115.28	2	1	1	0	1	0	0	1
962	1	0	0	0	3	58.4	1.54	66.1	2.58	0.1	0.03	0.35	3.7	117	267	1.6753	173.3766	0.2273	1.2772	0.0063	0.5864	156.5591	447.3117	156.5591	5.32	188.8	172	55.9	4	58.01	2	2.14	0.74	8.09	13.4	0	73	23.73	0	94.88	113.09	2	1.5	1	1	0	0	0	1
963	1	1	1	0	0	58.6	3.8	77.6	3.47	0.29	0.02	0.58	5.43	155	247	0.9132	65	0.1526	0.7399	0.0037	0.5296	130.819	225.55	130.819	5.53	205.2	169	70.5	5	48.51	0.6	4.97	1.85	7.87	15.5	1	63	27.85	0	58.18	70.87	2	1	1	0	1	0	0	1
965	0	0	0	0	3	65.4	1.79	74.35	2.41	0.07	0.01	0.35	5.18	156	237	1.3464	132.4022	0.1955	1.0856	0.0057	0.4712	111.6813	319.0894	111.6813	4.86	164.7	189	53.5	3	41.96	1.97	2.32	2.32	10.72	19.45	1	31	24.3	0	90.73	84.94	2	0.8	1	0	0	0	0	0
966	0	0	0	0	0	65.4	1.4	72.4	3.14	0.1	0.03	0.41	4.83	148	206	2.2429	147.1429	0.2929	1.6186	0.0109	0.9196	189.4317	462.0286	189.4317	5.17	156.2	233	46	3	30.49	1.5	1.95	2.1	9.74	21.5	1	54	32.98	0	91.47	97.1	2	0.9	1	0	0	0	0	0
967	0	0	0	0	1	62.4	1.64	70.6	2.83	0.03	0.02	0.35	4.72	134	164	1.7256	100	0.2134	1.3873	0.0105	0.604	99.05	283	99.05	5.65	166.3	207	49.5	4	27.28	1.4	2.36	2.81	4.92	12.1	0	56	24.76	0	71.35	72.4	2	0.7	1	0	1	0	0	0
968	0	0	0	0	1	59.5	2.04	69.7	3.6	0.06	0.03	0.3	4.3	137	338	1.7647	165.6863	0.1471	1.4815	0.0052	0.5294	178.9412	596.4706	178.9412	4.69	160.6	160	54.7	5	28.78	0.7	1.43	3.18	14.1	16.3	0	61	22.48	0	111.84	111.04	1	1.2	1	0	0	0	0	1
969	0	1	0	0	0	60.9	2.65	74.15	3.85	0.12	0.03	0.56	4.67	145	271	1.4528	102.2642	0.2113	1.1458	0.0054	0.8136	220.4815	393.717	220.4815	4.25	173.2	220	54.5	4	29.87	0.5	3.17	2.42	8.27	17.4	0	64	34.13	1	100.7	105.32	2	0.7	1	0	0	0	0	1
970	1	1	0	0	3	63	1.58	70.9	2.29	0.07	0.03	0.35	4.15	147	165	1.4494	104.4304	0.2215	1.1281	0.0088	0.5073	83.7009	239.1456	83.7009	6.79	172.5	147	50.5	4.25	32.77	1.4	3.92	1.65	6.69	9.44	1	73	23.88	0	107.23	138.71	2	2	0	1	1	0	0	1
972	0	0	0	0	2	60.8	2.11	71.35	4.38	0.05	0.05	0.44	4.92	149	193	2.0758	91.4692	0.2085	1.6528	0.0108	0.9134	176.2794	400.6351	176.2794	5.6	142.2	218	55.6	5	49.81	0.9	1.09	3.78	5.04	21.4	1	58	27.6	0	101.24	136.55	2	0.8	1	0	1	0	0	1
973	1	0	0	0	0	61.9	1.2	67.9	1.47	0.13	0.04	0.39	3.75	110	217	1.225	180.8333	0.325	0.8352	0.0056	0.4778	103.6718	265.825	103.6718	4.66	159.2	141	48	3	23.48	0.8	2.44	0.74	10.1	10.3	0	41	21.06	0	112.89	119.46	2	1.2	1	1	1	0	0	0
975	1	1	0	0	1	56.1	1.17	61.95	2.93	0.02	0.01	0.34	4.94	161	135	2.5043	115.3846	0.2906	1.9026	0.0186	0.8515	114.9462	338.0769	114.9462	4.71	147.8	189	58.5	5	46.13	1.3	1.23	2.91	8.28	14.8	1	44	24.73	0	92.88	108.98	1	1	1	0	1	1	0	1
978	1	0	0	0	1	60.8	1.95	70.55	2.87	0.19	0.04	0.47	5.09	150	252	1.4718	129.2308	0.241	1.083	0.0058	0.6917	174.3194	370.8923	174.3194	6.06	175.1	137	57.3	3	38.92	1.2	1.83	2.45	10.7	13.4	1	61	24.99	1	100.88	107.85	2	0.6	1	1	1	0	0	1
980	1	0	0	0	0	59.9	1.21	65.95	2.22	0.05	0.03	0.33	3.98	121	281	1.8347	232.2314	0.2727	1.3704	0.0065	0.6055	170.1327	515.5537	170.1327	4.69	171.3	173	52.3	3	22.88	0.6	2.11	5.43	7.88	17.8	1	40	26.42	0	92.34	102.26	2	1.2	1	1	0	1	0	1
981	1	0	0	0	3	62.6	3.13	78.25	1.67	0.27	0.04	0.44	4.52	105	481	0.5335	153.6741	0.1406	0.4304	0.0011	0.2348	112.9197	256.6358	112.9197	4.52	184.5	186	53.6	4	27.97	0.5	2.32	2.34	85.3	15.8	0	44	21.33	0	137.76	128.58	1	0.8	1	1	1	0	0	1
983	1	0	1	0	0	60.1	2.29	71.55	2.07	0.08	0.03	0.29	4.21	130	208	0.9039	90.8297	0.1266	0.7695	0.0043	0.2621	54.5251	188.0175	54.5251	7.86	180.7	191	60	4	62.41	1	3.08	2.16	8.72	13.4	0	60	24.24	0	119.36	103.81	2	1.3	1	1	1	0	0	1
984	0	0	0	0	3	56.6	2.71	70.15	5.04	0.25	0.02	0.88	4.75	142	316	1.8598	116.6052	0.3247	1.3057	0.0059	1.6366	517.1672	587.69	517.1672	4.91	187.8	175	63.9	7	22.71	0.6	3.49	1.25	4.78	19.4	0	60	26.38	0	121.93	106.91	2	1	1	1	1	0	0	1
985	1	1	1	0	0	65.8	1.81	74.85	2.68	0.02	0.02	0.25	4.72	139	191	1.4807	105.5249	0.1381	1.2762	0.0078	0.3702	70.7017	282.8066	70.7017	5.43	135.8	105	51.6	5	68.64	1	3.33	2.17	4.94	9.17	1	62	26.29	1	116.47	100.84	2	1.5	1	1	1	1	0	1
987	0	1	0	0	0	58.4	1.86	67.7	3.7	1.21	0.06	0.33	4.46	131	359	1.9892	193.0108	0.1774	1.0694	0.0055	0.6565	235.6661	714.1398	235.6661	5.63	206	220	69.5	4	54.78	1	1.95	4.06	7.64	21.1	0	71	24.99	0	117.74	107.66	2	1.5	1	0	1	0	0	0
988	1	0	0	0	1	57.1	1.61	65.15	2.82	0.07	0.02	0.28	4.12	120	302	1.7516	187.5776	0.1739	1.4242	0.0058	0.4904	148.1113	528.9689	148.1113	4.59	195.5	154	58.5	3	22.55	0.6	1.08	0.96	14.8	8.71	0	41	24.78	0	99.56	95	1	1.2	1	1	1	0	0	1
989	1	0	0	0	1	58.4	1.56	66.2	2.03	0.15	0.01	0.36	4.82	149	255	1.3013	163.4615	0.2308	0.976	0.0051	0.4685	119.4577	331.8269	119.4577	5.74	181.9	190	57.9	7	46.92	0.7	3.85	2.15	7.06	11.3	0	54	24.53	0	139.05	122.32	2	1.4	1	1	1	0	0	1
992	1	1	0	0	1	62.9	2.54	75.6	3.49	0.07	0.01	0.54	4.34	133	338	1.374	133.0709	0.2126	1.1044	0.0041	0.742	250.7854	464.4173	250.7854	6.44	157.7	209	58.7	6	41.96	1.97	2.32	2.32	10.72	19.45	0	64	23.59	0	116.69	115.1	2	1.7	1	0	1	0	0	1
995	1	0	0	0	2	63.4	1.67	71.75	4.3	0.21	0.02	0.37	5.18	156	272	2.5749	162.8743	0.2216	1.8943	0.0095	0.9527	259.1329	700.3593	259.1329	4.89	172.3	285	64	6	33.06	1.1	2.12	2.71	7.89	25.6	1	52	21.41	1	113.34	113.55	2	2	1	0	1	0	0	1
996	1	1	0	0	0	61.6	1.57	69.45	1.5	0.06	0.04	0.33	4.56	133	177	0.9554	112.7389	0.2102	0.75	0.0054	0.3153	55.8057	169.1083	55.8057	4.87	210.6	188	51.1	4	26.48	0.6	2.82	1.56	13.8	12	0	57	21.45	0	110.64	105.34	2	1.2	0	1	1	1	0	1
998	0	0	0	0	1	59.9	2.14	70.6	3.22	0.25	0.01	0.33	4.51	129	298	1.5047	139.2523	0.1542	1.1795	0.005	0.4965	147.9695	448.3925	147.9695	4.69	198.9	144	53.4	3	18.32	1	1.8	0.64	15.8	15.1	0	37	23.92	0	92.06	98.11	2	0.7	1	0	1	1	0	0
1000	0	0	0	0	1	62.6	1.28	69	2.6	0.07	0.02	0.32	4.74	149	161	2.0313	125.7813	0.25	1.5385	0.0126	0.65	104.65	327.0313	104.65	5.09	196.6	172	46.1	3	22.65	0.7	3.16	1.31	9.51	11.4	1	66	25.04	1	108.03	103.89	2	0.5	1	1	0	1	0	1
1001	1	1	0	0	1	59	1.56	66.8	3.66	0.19	0.03	0.54	4.4	144	249	2.3462	159.6154	0.3462	1.5776	0.0094	1.2669	315.4638	584.1923	315.4638	5.5	186.9	219	59.2	4	33.2	0.4	1.81	2.62	9.34	21.5	0	60	23.05	0	83.75	98.97	2	1.2	1	1	1	0	0	1
1002	1	0	1	0	1	60	1.73	68.65	3.74	0.06	0.01	0.42	3.94	121	240	2.1618	138.7283	0.2428	1.6847	0.009	0.908	217.9145	518.8439	217.9145	8.06	130.2	151	52.7	3	37.29	0.8	2.56	5.13	9.19	15.6	0	68	23.42	0	94.45	101.18	3	1.2	1	1	0	0	0	1
1003	1	1	0	0	0	60.4	1.16	66.2	1.9	0.07	0.02	0.25	3.81	118	227	1.6379	195.6897	0.2155	1.2667	0.0072	0.4095	92.9526	371.8103	92.9526	4.88	253.9	212	63.5	5	28.67	1	2.13	2.01	14.3	15.1	0	65	25.54	0	98.34	98.15	2	1.5	1	0	1	0	0	1
1004	0	0	0	0	0	58	1.73	66.65	3.19	0.11	0.05	0.38	4.44	141	302	1.8439	174.5665	0.2197	1.4053	0.0061	0.7007	211.6095	556.8671	211.6095	5.38	216.6	187	63.3	6	39.08	0.6	3.13	1.74	7.61	17.4	0	62	26.17	0	104.4	81.1	2	1.3	0	1	1	0	0	1
1006	0	0	0	0	0	61.1	2.28	72.5	5.9	0.04	0.02	0.65	5.24	167	250	2.5877	109.6491	0.2851	1.9732	0.0104	1.682	420.5044	646.9298	420.5044	4.7	220	210	69.6	5	33.46	0.9	3.06	2.25	6.59	17.5	1	31	22.72	0	79.06	95.68	2	0.9	1	1	1	0	0	1
1008	0	0	0	0	3	65.3	1.83	74.45	1.88	0.07	0.02	0.31	4.49	137	189	1.0273	103.2787	0.1694	0.843	0.0054	0.3185	60.1908	194.1639	60.1908	4.62	181.4	204	51.9	4	41.09	0.5	2.01	1.73	7.83	28.3	0	56	20.58	0	114.2	103.83	2	1.2	1	0	1	0	0	1
1009	0	0	0	0	3	63.7	1.15	69.45	2.22	0.04	0.02	0.25	4.06	133	150	1.9304	130.4348	0.2174	1.5205	0.0129	0.4826	72.3913	289.5652	72.3913	4.54	160.6	201	49.4	2	27.42	0.8	2.12	1.44	4.09	14.7	0	60	21.91	0	128.73	129.26	2	0.7	1	0	0	0	0	1
1011	0	0	0	0	1	59.8	1.74	68.5	5.22	0.04	0.02	0.54	5.23	152	299	3	171.8391	0.3103	2.2308	0.01	1.62	484.38	897	484.38	4.69	149.5	171	54.5	4	41.96	1.97	2.32	2.32	10.72	19.45	1	56	22.14	1	74.39	79.37	2	1	1	1	1	0	0	1
1012	1	1	0	0	1	57.8	4.01	77.85	4.96	0.1	0.06	0.56	4.99	141	362	1.2369	90.2743	0.1397	1.0486	0.0034	0.6927	250.7459	447.7606	250.7459	5.34	191.8	184	64.9	3	44.29	0.8	2.01	4.15	5.82	19.7	0	61	21.78	0	106.47	104.74	2	2	1	1	1	0	0	1
1013	0	0	0	0	3	57.9	2.04	68.1	2.82	0.17	0.04	0.3	4.91	154	182	1.3824	89.2157	0.1471	1.1059	0.0076	0.4147	75.4765	251.5882	75.4765	5.04	153.6	160	52.6	3	27.19	0.5	3.95	1.37	6.88	13.4	1	57	25.22	1	107.58	110.71	2	0.7	1	1	1	0	0	1
1014	0	1	0	0	0	57.9	2.28	69.3	2.34	0.08	0.02	0.38	4.4	132	239	1.0263	104.8246	0.1667	0.8478	0.0043	0.39	93.21	245.2895	93.21	4.37	182.7	157	61.6	5	18.18	0.6	2.95	2.28	6.41	19.6	0	55	24.84	0	102.31	87.79	2	1.3	1	1	0	0	0	1
1015	1	1	0	0	3	62	2.07	72.35	3.54	0.12	0.05	0.52	4.95	163	247	1.7101	119.3237	0.2512	1.2826	0.0069	0.8893	219.651	422.4058	219.651	4.85	149.2	226	48.8	4	44.44	1.1	2.33	1.06	8.63	27	1	64	22.6	0	114.17	118.4	2	1.4	1	1	1	0	0	1
1016	0	0	1	0	3	55.9	1.3	62.4	5.99	0.07	0.03	0.5	3.99	121	291	4.6077	223.8462	0.3846	3.1526	0.0158	2.3038	670.4192	1340.8385	670.4192	5.36	173.4	195.89	54.03	4.25	17.62	10.3	3.53	4.66	5.84	17.2	1	61	23.18	1	112.55	103.52	2	1.1	1	0	1	0	0	1
1020	1	0	0	0	0	56.8	1.61	64.85	6.78	0.19	0.04	0.61	4.86	102	258	4.2112	160.2484	0.3789	2.7673	0.0163	2.5688	662.7555	1086.4845	662.7555	5.17	221.4	188	63.3	4	24.13	1.1	2.43	1	9.95	12.2	0	49	29.85	0	75.3	81.31	2	1.5	1	1	1	0	0	1
1021	1	0	0	0	2	57.7	2.13	68.35	3.3	0.11	0.07	0.37	4.35	129	253	1.5493	118.7793	0.1737	1.2313	0.0061	0.5732	145.0296	391.9718	145.0296	4.99	172.5	188	47.3	4	27.84	0.5	2.68	3.74	7.47	14.4	0	67	25.55	0	123.22	99.31	2	1	1	0	1	0	0	0
1023	1	0	0	0	0	65.4	1.34	72.1	1.81	0.08	0.02	0.28	4.56	131	208	1.3507	155.2239	0.209	1.0523	0.0065	0.3782	78.6675	280.9552	78.6675	5.47	197	157	50.1	5	29.09	0.4	1.48	0.61	8.54	11.3	0	63	20.43	0	87.1	85.9	2	1.8	1	1	1	0	0	1
1024	1	0	0	0	1	60.2	1.79	69.15	2.99	0.04	0.02	0.65	4.25	131	349	1.6704	194.9721	0.3631	1.196	0.0048	1.0858	378.9282	582.9665	378.9282	5.22	179.1	207	57.2	4	45.74	0.3	6.33	2.45	12.8	18	0	61	30.04	0	120.43	95.39	2	1.5	1	1	1	0	0	1
1025	0	0	0	0	1	58	2.25	69.25	3.93	0.08	0.02	0.37	4.22	134	202	1.7467	89.7778	0.1644	1.4449	0.0086	0.6463	130.5459	352.8267	130.5459	6.63	165.6	206	49.3	3	39.75	0.8	7.38	5.69	4.12	14.5	0	60	28.07	0	97.65	84.3	2	0.5	1	1	1	0	0	1
1027	1	0	0	0	2	62.8	1.43	69.95	5.1	0.04	0.03	0.44	5.16	166	149	3.5664	104.1958	0.3077	2.6289	0.0239	1.5692	233.8154	531.3986	233.8154	4.72	146.8	166	42.4	2	36.7	1	3.87	1.62	6.31	23.8	1	73	22.31	0	117.54	95.79	2	1.3	1	1	1	0	0	1
1032	0	1	1	0	0	61.8	1.68	70.2	3.39	0.11	0.02	0.62	4.02	122	205	2.0179	122.0238	0.369	1.3951	0.0098	1.2511	256.4696	413.6607	256.4696	5.66	162.4	222	55.2	2	47.83	1.1	4.21	0.98	11.8	11.8	0	71	22.94	1	80.49	76.22	2	1.5	1	1	1	1	0	1
1033	0	0	0	0	3	62.9	0.63	66.05	2.61	0.06	0.03	0.53	4.96	143	245	4.1429	388.8889	0.8413	2.088	0.0169	2.1957	537.95	1015	537.95	5.18	147.3	156	48	4	36.64	0.9	1.42	3.96	10.3	12.4	1	30	24.62	0	113.22	132.82	1	0.5	1	0	1	0	0	1
1035	0	0	0	0	0	63.1	1.29	69.55	1.39	0.08	0.01	0.29	3.77	125	179	1.0775	138.7597	0.2248	0.8323	0.006	0.3125	55.934	192.876	55.934	4.65	148.8	175	49.4	6	34.21	0.7	1.85	1.15	9.81	20.3	0	45	25.53	0	128.95	98.23	2	1	1	1	1	0	0	1
1037	0	0	0	0	1	57	0.82	61.1	1.89	0.07	0.01	0.32	4.06	127	165	2.3049	201.2195	0.3902	1.5492	0.014	0.7376	121.6976	380.3049	121.6976	5.08	165.2	218	55.9	3	31.16	0.5	3.29	1.74	6.41	17	0	57	21.84	0	97.14	110.53	2	1	1	0	1	0	0	1
1038	0	1	0	0	1	56.9	1.99	66.85	5.38	0.42	0.07	0.9	5.25	153	248	2.7035	124.6231	0.4523	1.5917	0.0109	2.4332	603.4251	670.4724	603.4251	4.82	197	242	60.8	11	22.01	0.7	3.46	2	9.48	15.7	1	76	23.51	1	68.33	82.99	2	1.1	1	1	1	0	0	1
1039	0	1	0	0	2	56.1	2	66.1	3.12	0.04	0.03	0.62	4.08	125	304	1.56	152	0.31	1.1599	0.0051	0.9672	294.0288	474.24	294.0288	5.38	162.4	210	62.9	5	41.96	1.97	2.32	2.32	10.72	19.45	0	73	30.87	0	152.3	104.6	2	1.5	1	0	1	0	0	1
1041	0	0	0	0	3	62.9	2.01	72.95	3.4	0.06	0.03	0.42	5.06	156	289	1.6915	143.7811	0.209	1.3492	0.0059	0.7104	205.3194	488.8557	205.3194	4.16	162.9	241	47.3	3	27.09	0.9	1.33	1.8	8.5	20.5	1	45	28.73	0	98.33	103.38	2	1.2	1	0	1	1	0	1
1042	0	0	0	0	0	61.9	2.43	74.05	3.42	0.19	0.03	0.44	4.98	154	280	1.4074	115.2263	0.1811	1.1068	0.005	0.6193	173.3926	394.0741	173.3926	4.94	232.1	295	66.5	7	20.78	1	4.6	0.95	5.79	25.5	1	38	28.74	0	102.4	85.61	2	0.9	1	0	0	1	0	0
1043	0	1	0	0	0	59.8	1.57	67.65	3.58	0.09	0.05	0.35	4.41	134	159	2.2803	101.2739	0.2229	1.7379	0.0143	0.7981	126.8962	362.5605	126.8962	6.63	192	199	46.4	4	30.68	1	1.89	2.53	4.14	12.2	1	58	27.97	1	106.45	161.43	2	0.8	1	1	0	0	0	1
1044	0	0	0	0	3	63.5	1.9	73	3.03	0.2	0.04	0.43	5.35	154	175	1.5947	92.1053	0.2263	1.179	0.0091	0.6857	120.0039	279.0789	120.0039	4.84	161.1	165	47.4	4	32.51	1.2	1.56	1.09	9.64	15.4	1	56	28.71	0	94.55	113.61	2	0.8	1	0	0	0	0	1
1047	1	0	0	0	0	59.7	1.48	67.1	3.5	0.1	0.04	0.33	4.62	142	238	2.3649	160.8108	0.223	1.7949	0.0099	0.7804	185.7365	562.8378	185.7365	5.34	141.7	157	53.3	4	30.63	0.8	1.88	1	11.4	13.2	1	41	25.04	1	110.1	118.1	1	1.2	1	1	1	1	0	1
1048	0	0	0	0	3	62.8	1.27	69.15	2.16	0.1	0.02	0.32	4.37	132	176	1.7008	138.5827	0.252	1.2632	0.0097	0.5443	95.7883	299.3386	95.7883	4.61	156.8	172	45.7	3	32.23	0.5	1.51	0.85	6.74	14.1	1	46	22.91	0	112.49	137.73	1	0.6	1	1	1	0	0	1
1049	0	0	0	0	3	62.1	1.84	71.3	1.83	0.36	0.04	0.24	4.46	135	221	0.9946	120.1087	0.1304	0.7379	0.0045	0.2387	52.7517	219.7989	52.7517	5.29	207.8	153	55.3	4	29.3	0.9	1.51	2.24	9.27	16.5	0	56	21.41	0	108.84	97.27	2	0.4	1	0	1	0	0	1
1050	0	0	0	0	0	63.2	1.68	71.6	2.92	0.05	0.04	0.23	3.76	121	232	1.7381	138.0952	0.1369	1.46	0.0075	0.3998	92.7448	403.2381	92.7448	5.22	152.3	149	44	4	30.37	0.5	1.83	0.9	10.9	10.6	0	47	19.8	0	87.29	108.53	1	0.7	1	0	0	0	0	1
1051	1	0	0	0	2	61.4	2.27	72.75	4.02	0.17	0.03	0.43	4.76	144	222	1.7709	97.7974	0.1894	1.3862	0.008	0.7615	169.0525	393.1454	169.0525	4.45	177.7	184	60.8	4	37.24	0.6	3.28	1.67	7.3	26.3	0	64	19.23	0	84.6	83.15	2	1.5	0	1	1	0	0	1
1052	0	0	0	0	0	38.3	1.11	43.85	5.58	0.12	0.02	0.59	4.03	123	195	5.027	175.6757	0.5315	3.0326	0.0258	2.9659	578.3595	980.2703	578.3595	4.5	173.4	195.89	54.03	4.25	41.96	1.97	2.32	2.32	10.72	19.45	0	39	24.39	0	106.96	120.83	1	1.2	1	0	0	0	0	0
1054	0	0	0	0	0	59.9	2.18	70.8	3.74	0.08	0.02	0.25	4.51	128	285	1.7156	130.7339	0.1147	1.4783	0.006	0.4289	122.2362	488.945	122.2362	4.88	273.7	175	64.2	12	21.43	0.8	1.81	0.83	6.33	11.8	0	57	25.59	0	110.55	45.29	2	1.3	0	0	1	0	0	1
1055	1	0	0	0	0	62.1	1.74	70.8	2.94	0.01	0.02	0.27	4.53	140	256	1.6897	147.1264	0.1552	1.4412	0.0066	0.4562	116.789	432.5517	116.789	5.67	169.5	205	53.1	3	22.02	1.7	0.58	3.21	8.55	11.8	0	48	22.48	0	89.09	91.8	2	1.2	1	0	1	0	0	1
1056	0	0	0	0	3	57.9	1.81	66.95	2.71	0.48	0.05	0.34	4.52	130	231	1.4972	127.6243	0.1878	1.0112	0.0065	0.5091	117.593	345.8619	117.593	5.39	174	169	57.5	7	23.14	0.9	4.12	2.13	4.08	16	0	54	20.44	0	118.74	133.51	2	1.5	1	0	0	0	0	1
1058	1	0	0	0	3	58.9	1.16	64.7	2.08	0.05	0.02	0.26	4.34	146	182	1.7931	156.8966	0.2241	1.396	0.0099	0.4662	84.8497	326.3448	84.8497	5.29	157.1	237	56.6	4	32.45	0.8	3.96	1.77	7.32	21.9	0	62	18.59	0	109.72	97.27	2	0.8	1	0	1	0	0	1
1059	0	0	1	0	0	59.3	1.69	67.75	2.31	0.12	0.05	0.43	4.34	131	236	1.3669	139.645	0.2544	1.0087	0.0058	0.5878	138.7093	322.5799	138.7093	6.27	143.7	250	59.7	5	36.24	0.7	2.57	2.6	7.63	21.6	0	68	22.48	0	82.89	79.78	2	1.3	1	1	0	0	0	0
1064	1	0	0	0	2	62.2	1.5	69.7	3.55	0.12	0.04	0.42	4.3	142	197	2.3667	131.3333	0.28	1.7067	0.012	0.994	195.818	466.2333	195.818	4.79	146.7	128	53.2	3	55.52	0.8	2.16	1.64	7.71	11.6	1	51	23.49	0	113.05	106.34	1	1.5	1	1	1	0	0	1
1065	0	0	0	0	0	61.4	2.5	73.9	2.98	0.46	0.02	0.39	3.62	110	277	1.192	110.8	0.156	0.8843	0.0043	0.4649	128.7718	330.184	128.7718	5.37	164.9	192	59.4	4	45.15	0.9	2.55	2.28	12.3	17.5	0	80	21.34	0	124.16	95.13	2	0.7	1	0	1	0	0	1
1066	0	0	0	0	0	62	2.35	73.75	1.64	0.14	0.04	0.29	4.34	130	219	0.6979	93.1915	0.1234	0.5816	0.0032	0.2024	44.3219	152.834	44.3219	5.3	165	204	47.7	4	32.82	1	2.19	4.6	10.6	16.5	0	52	25.26	0	100.25	114.55	2	2	1	0	1	0	0	1
1067	1	0	0	0	2	61.7	3.13	77.35	3.1	0.21	0.03	0.49	4.82	148	310	0.9904	99.0415	0.1565	0.8031	0.0032	0.4853	150.4441	307.0288	150.4441	5.31	145.9	165	50.4	10	41.96	1.97	2.32	2.32	10.72	19.45	1	54	26.18	0	96.86	111.66	2	1.1	1	1	0	0	0	1
1069	1	1	0	0	1	56.1	1.46	63.4	3.92	0.04	0.03	0.29	5.16	157	321	2.6849	219.863	0.1986	2.1538	0.0084	0.7786	249.9403	861.863	249.9403	5.69	192.9	219	65.5	4	54.01	1	1.2	5.93	7.9	19.5	1	53	24.62	0	121.4	117.34	2	0.8	1	1	1	0	0	0
1070	0	0	0	0	0	60.6	1.98	70.5	3.32	0.05	0.03	0.31	4.37	132	315	1.6768	159.0909	0.1566	1.4008	0.0053	0.5198	163.7364	528.1818	163.7364	6.85	169.4	168	49.9	3	41.96	1.97	2.32	2.32	10.72	19.45	0	45	24.54	0	105.5	117.1	2	1.5	1	1	1	0	0	1
1072	1	0	1	0	3	64	1.89	73.45	2.37	0.06	0.02	0.36	3.99	124	139	1.254	73.545	0.1905	1.0172	0.009	0.4514	62.7486	174.3016	62.7486	4.44	155.9	155	43	4	25.17	0.4	1.79	1.67	8.95	14.9	0	46	20.45	0	101.06	107.79	2	1.3	1	1	1	1	0	1
1075	1	0	0	0	0	37.6	1.51	45.15	3.63	0.31	0.02	0.47	4.86	150	191	2.404	126.4901	0.3113	1.5714	0.0126	1.1299	215.8047	459.1589	215.8047	4.55	173.4	162	54.03	4.25	41.96	1.97	2.07	1.92	10.72	14	1	57	24.24	0	86.25	87.62	2	1.5	1	1	1	0	0	1
1076	1	1	0	0	1	59.4	1.21	65.45	4.37	0.03	0.01	0.46	4.92	142	261	3.6116	215.7025	0.3802	2.5556	0.0138	1.6613	433.6051	942.6198	433.6051	5.45	201.5	201	63.3	5	32.4	0.4	3.8	1.42	9.6	16.3	0	75	25.64	0	58.11	58.83	2	1.5	1	1	1	0	0	1
1080	0	0	0	0	3	60.4	1.73	69.05	3.16	0.13	0.05	0.44	4.58	149	258	1.8266	149.1329	0.2543	1.3447	0.0071	0.8037	207.3545	471.2601	207.3545	5.44	159.3	162	57.6	3	41.96	1.97	2.32	2.32	10.72	19.45	1	46	23.1	0	119.8	121.4	2	0.4	1	0	0	0	0	0
1081	1	0	0	0	1	56.8	2.27	68.15	1.89	0.03	0.04	0.45	4.45	141	296	0.8326	130.3965	0.1982	0.6774	0.0028	0.3747	110.9022	246.4493	110.9022	5.61	184	207	62.6	4	42.9	0.92	2.68	3.03	6.21	23.9	0	56	21.63	0	92.99	118	2	2	1	1	1	1	0	1
1082	0	0	0	0	3	56.5	1.9	66	3.27	0.14	0.03	0.43	4.22	134	288	1.7211	151.5789	0.2263	1.308	0.006	0.7401	213.1352	495.6632	213.1352	4.2	208.6	206	52.6	3	41.96	1.97	2.32	4.32	10.72	19.45	0	38	25.64	0	110.38	110.91	1	1	0	0	1	0	0	1
1083	1	0	0	0	1	59.7	1.35	66.45	4.41	0.12	0.05	0.65	5.45	165	226	3.2667	167.4074	0.4815	2.0323	0.0145	2.1233	479.8733	738.2667	479.8733	4.93	252.5	235	47	3	37.3	1.13	2.19	3.67	12.7	25	1	70	23.24	1	96.45	130.55	2	1.7	1	1	1	0	0	1
1085	0	0	0	0	2	59.5	1.59	67.45	2.79	0.16	0.02	0.24	4.13	102	359	1.7547	225.7862	0.1509	1.3881	0.0049	0.4211	151.1864	629.9434	151.1864	4.55	160.6	155	52.7	3	44.8	1.08	1.43	2.98	17.6	14.7	0	38	21.09	0	109.44	104.78	2	0.7	1	0	0	1	0	1
1086	0	1	0	0	1	60.1	2.9	74.6	4.01	0.09	0.04	0.35	4.06	115	239	1.3828	82.4138	0.1207	1.1864	0.0058	0.484	115.6678	330.4793	115.6678	5	125	167	47.9	3	49.1	0.87	0.84	2.3	8.44	15.6	0	54	24.88	0	113.35	105.39	2	1	1	0	1	0	0	1
1087	0	0	0	0	3	62.6	1.56	70.4	2.99	0.15	0.04	0.47	4.26	131	272	1.9167	174.359	0.3013	1.3468	0.007	0.9008	245.0267	521.3333	245.0267	4.66	173.5	203	44.2	3	41.96	1.97	2.32	2.32	10.72	19.45	0	68	24.56	0	106.8	82.8	2	0.7	1	0	1	0	0	0
1088	0	1	0	0	3	57.6	1.67	65.95	4.5	0.1	0.07	0.48	5.58	165	211	2.6946	126.3473	0.2874	1.9397	0.0128	1.2934	272.9102	568.5629	272.9102	8.6	175.9	213	46.6	4	45.5	0.66	1.79	1.72	16.2	25.4	1	71	25.22	0	103.5	115.44	2	1	1	0	1	0	0	1
1089	0	1	0	0	3	59.1	1.26	65.4	2.88	0.03	0	0.24	4.09	128	217	2.2857	172.2222	0.1905	1.8824	0.0105	0.5486	119.04	496	119.04	6.03	163.2	247	48.8	3	63.9	0.59	3.91	1.14	12.7	14.1	0	58	24.3	0	116.67	118.97	2	0.9	1	0	1	0	0	1
1092	0	0	0	0	3	54.6	2.37	66.45	4.48	0.08	0.02	0.49	4.53	132	307	1.8903	129.5359	0.2068	1.5135	0.0062	0.9262	284.3571	580.3207	284.3571	4.48	150.4	165	55	3	32.1	1.18	2.04	1.2	10.7	17.3	0	45	33.75	0	92.6	85.3	2	1.2	1	1	0	0	0	0
1093	1	0	0	0	0	58.9	2.06	69.2	3.21	0.06	0.05	0.4	4.21	127	284	1.5583	137.8641	0.1942	1.249	0.0055	0.6233	177.0175	442.5437	177.0175	3.99	207.9	186	42.5	3	41.96	1.97	2.32	2.32	10.72	19.45	0	46	25.28	0	93.29	118.86	2	1.3	0	1	0	0	0	1
1097	0	0	0	0	1	63.8	2.11	74.35	4.1	0.34	0.04	0.51	5.34	156	208	1.9431	98.5782	0.2417	1.3667	0.0093	0.991	206.127	404.1706	206.127	4.9	155	197	47.7	4	41.96	1.97	2.32	2.32	10.72	19.45	1	39	25.21	0	93	103.7	2	0.7	1	0	1	0	0	1
1099	1	0	0	0	0	59.3	2.28	70.7	1.33	0.06	0.01	0.5	3.59	116	201	0.5833	88.1579	0.2193	0.4667	0.0029	0.2917	58.625	117.25	58.625	4.7	161.3	171	40.6	3	40.6	1.41	1.16	1.38	10	16.3	0	52	23.07	0	128.95	120.36	2	1	1	1	0	0	0	0
1103	0	0	0	0	1	62.4	1.55	70.15	2.49	0.08	0.04	0.29	4.32	141	253	1.6065	163.2258	0.1871	1.2704	0.0063	0.4659	117.8654	406.4323	117.8654	4.88	239.8	253	58.4	5	49.4	1.29	2.33	2.35	12.2	18.7	0	52	20.93	0	99.15	85.06	2	1.4	1	1	0	0	0	1
1105	1	0	1	0	2	59.1	2.07	69.45	1.79	0.07	0.03	0.32	4.77	138	209	0.8647	100.9662	0.1546	0.7189	0.0041	0.2767	57.8334	180.7295	57.8334	7.4	177	224	49.6	4	42.3	0.6	1.61	1.55	7.15	19.6	0	63	26.04	0	106.62	89.9	2	1.5	1	0	1	0	0	1
1106	1	0	0	0	1	57.3	2.41	69.35	2.93	0.03	0.01	0.33	4.37	127	256	1.2158	106.2241	0.1369	1.054	0.0047	0.4012	102.708	311.2365	102.708	6	141.7	218	53.5	4	28.3	0.61	1.49	1.95	5.83	17.6	0	57	25.97	0	82.13	108.59	2	1	1	1	1	0	0	1
1108	0	1	0	0	1	51.8	3.3	68.3	5.36	0.18	0.04	0.76	4.43	135	261	1.6242	79.0909	0.2303	1.2523	0.0062	1.2344	322.1847	423.9273	322.1847	4.22	179.1	252	58.7	6	48.4	1.44	1.45	3.93	9.93	14.8	0	73	26.49	0	122.14	89.65	2	0.6	1	1	0	0	0	1
1111	0	0	0	0	0	54.3	2.79	68.25	2.84	0.18	0.03	0.64	4.77	135	439	1.0179	157.3477	0.2294	0.7802	0.0023	0.6515	285.9951	446.8674	285.9951	4.26	186.6	186	53.1	4	23.8	0.8	0.94	1.26	11.6	20.4	0	52	23.19	0	123.55	115.64	2	0.7	0	0	1	1	0	0
1112	0	0	0	0	2	58.3	1.74	67	2.88	0.03	0.02	0.31	4	124	217	1.6552	124.7126	0.1782	1.3714	0.0076	0.5131	111.3434	359.1724	111.3434	4.9	170.9	177	51.6	3	34.9	0.85	1.8	2.27	13.4	14.5	0	48	24.24	0	107.77	90.33	2	0.8	1	0	1	0	0	1
1115	1	0	0	0	1	65.7	2.23	76.85	2.34	0.12	0.06	0.44	4.74	138	199	1.0493	89.2377	0.1973	0.8211	0.0053	0.4617	91.8791	208.8161	91.8791	5.08	157.2	179	46	3	39.9	0.69	1.62	1.93	9.28	17.9	0	67	23.42	0	121.15	122.11	2	1.2	1	1	1	0	0	1
1116	0	0	0	0	0	60.2	2.3	71.7	4.07	0.27	0.02	0.52	4.36	130	241	1.7696	104.7826	0.2261	1.3087	0.0073	0.9202	221.7619	426.4652	221.7619	6.08	115.8	241	44.2	4	69.6	1.39	1.74	5.11	11.3	19.9	1	66	22.23	0	84.13	77.61	2	1.5	1	0	1	0	0	1
1118	0	0	0	0	1	56	3.71	74.55	2.64	0.14	0.01	0.48	4.68	133	231	0.7116	62.2642	0.1294	0.6083	0.0031	0.3416	78.9011	164.3774	78.9011	4.62	165.5	217	56.7	4	41.96	1.97	2.32	4.32	10.72	19.45	0	31	18.87	0	101.77	93.86	2	0.6	1	1	1	1	0	0
1119	0	1	0	0	2	62.4	1.69	70.85	1.42	0.14	0.03	0.32	4.39	127	211	0.8402	124.8521	0.1893	0.6514	0.004	0.2689	56.7328	177.2899	56.7328	5.58	134.3	206	41.9	5	32.6	1.37	2.18	2.4	8.44	22.4	1	45	25.26	1	82.31	91.91	2	0.6	1	1	0	0	0	0
1120	0	0	0	0	0	60.4	1.37	67.25	2.42	0.1	0.04	0.44	4.85	146	215	1.7664	156.9343	0.3212	1.241	0.0082	0.7772	167.1036	379.781	167.1036	5.33	171.1	179	47.2	3	41.96	1.97	2.32	2.32	10.72	19.45	1	57	21.72	0	107.49	95.97	1	1	1	0	0	0	0	1
1121	0	0	0	0	1	57.5	1.4	64.5	2.3	0.2	0.04	0.26	3.99	109	265	1.6429	189.2857	0.1857	1.2105	0.0062	0.4271	113.1929	435.3571	113.1929	4.51	187.1	191	50.2	3	29.9	0.98	1.67	2.16	8.26	15.6	0	45	21.83	0	93.17	96.5	2	1.8	1	1	1	0	0	1
1122	1	1	0	0	3	56.1	2.36	67.9	3.11	0.06	0.05	0.43	4.29	133	167	1.3178	70.7627	0.1822	1.0724	0.0079	0.5667	94.631	220.072	94.631	5.24	206	209	56.2	4	41.96	1.97	2.32	2.32	10.72	19.45	0	71	28.13	0	129.52	121.43	2	1.4	1	1	1	0	0	1
1123	1	0	0	0	1	62.3	2.39	74.25	3.13	0.24	0.04	0.56	5.79	169	286	1.3096	119.6653	0.2343	0.969	0.0046	0.7334	209.7493	374.5523	209.7493	4.98	203.9	208	55.8	4	43.6	1.6	1.59	3.58	8.18	21.2	1	46	25.35	0	104.45	132.21	1	2	1	1	1	1	0	1
1126	0	0	0	0	3	59.4	1.37	66.25	1.97	0.1	0.02	0.27	4.58	144	184	1.438	134.3066	0.1971	1.1193	0.0078	0.3882	71.4377	264.5839	71.4377	5.22	171.6	160	43.5	3	41.96	1.97	2.32	2.32	10.72	19.45	0	44	22.23	0	123.72	97.36	2	0.7	1	0	0	0	0	1
1127	1	0	0	0	0	61.8	1.45	69.05	2.87	0.05	0.01	0.24	4.7	139	221	1.9793	152.4138	0.1655	1.64	0.009	0.475	104.9826	437.4276	104.9826	5.49	169.3	185	51.6	4	41.96	1.97	2.32	2.32	10.72	19.45	0	65	18.75	0	102.76	111.07	2	1	1	1	1	0	0	1
1129	0	1	0	0	1	56.6	1.31	63.15	5.15	0.23	0.05	0.35	4.7	138	588	3.9313	448.855	0.2672	2.6546	0.0067	1.376	809.0611	2311.6031	809.0611	4.56	378.9	310	68.4	6	39.8	0.8	2.54	1.38	12.3	35.5	0	54	29.17	0	73.02	82.22	2	0.8	0	0	1	0	0	0
1130	0	0	0	0	0	56.8	1.89	66.25	3.28	0.09	0.04	0.43	4.61	142	274	1.7354	144.9735	0.2275	1.3388	0.0063	0.7462	204.4707	475.5132	204.4707	6.47	188.3	182	51.9	3	49.2	1.73	3.96	0.79	6.46	17.6	0	53	23.53	0	102.91	112.42	2	0.4	1	0	0	0	0	0
1131	0	0	0	0	0	56.3	2.08	66.7	2.82	0.15	0.02	0.42	4.47	128	250	1.3558	120.1923	0.2019	1.0562	0.0054	0.5694	142.3558	338.9423	142.3558	5.17	165.3	215	54.7	4	33.5	1.68	0.79	1.56	8.5	18	0	45	28.23	0	93.64	103.6	2	1	1	0	0	0	0	1
1133	0	0	0	0	3	38.6	1.84	47.8	1.68	0.12	0.03	0.34	4.43	129	242	0.913	131.5217	0.1848	0.721	0.0038	0.3104	75.1252	220.9565	75.1252	6.37	173.4	195.89	54.03	4.25	41.96	1.97	2.32	2.32	10.72	19.45	0	65	28.38	0	138.16	130.97	2	0.7	0	0	1	0	0	1
1135	0	0	0	0	1	56.2	3.74	74.9	6	0.13	0.07	0.74	5.12	143	244	1.6043	65.2406	0.1979	1.2821	0.0066	1.1872	289.6684	391.4439	289.6684	5.02	224.3	206	55.5	5	41.96	1.97	2.32	2.32	10.72	19.45	0	52	24.09	0	91	108.8	2	1.2	1	0	0	0	0	1
1137	0	0	1	0	1	62.8	1.3	69.3	2.98	0.05	0.02	0.25	4.69	136	167	2.2923	128.4615	0.1923	1.8395	0.0137	0.5731	95.7038	382.8154	95.7038	5.68	170	182	57.4	7	58.9	0.85	1.44	1.21	5.03	17.7	0	58	22.72	0	98.48	86.69	2	0.5	1	0	0	0	0	1
1140	1	0	0	0	1	62.5	1.74	71.2	4.2	0.21	0.03	0.52	5.53	162	259	2.4138	148.8506	0.2989	1.68	0.0093	1.2552	325.0897	625.1724	325.0897	4.69	129.6	180	57.8	4	41.96	1.97	2.32	2.32	10.72	19.45	1	39	25.14	1	102.7	116.7	2	1.5	0	1	1	0	0	1
1141	1	1	0	1	0	61.9	1.25	68.15	4.06	0.36	0.06	0.46	4.48	153	247	3.248	197.6	0.368	1.9061	0.0131	1.4941	369.0378	802.256	369.0378	4.84	144.4	363	47.1	3	49.4	0.59	5.71	1.26	8.59	69.8	1	70	24.34	1	70.35	69.73	3	0.8	0	0	1	1	0	1
1144	0	0	0	0	0	62	1.47	69.35	4.41	0.02	0.03	0.36	4.44	134	236	3	160.5442	0.2449	2.3457	0.0127	1.08	254.88	708	254.88	4.57	184.8	208	48.6	3	41.96	1.97	2.32	2.32	10.72	19.45	0	44	21.74	0	103.28	109.13	2	0.5	1	1	0	0	0	1
1145	0	0	0	0	1	62.7	1.05	67.95	2.53	0.19	0.01	0.54	5.24	156	146	2.4095	139.0476	0.5143	1.4134	0.0165	1.3011	189.9669	351.7905	189.9669	5.74	337.2	368	54.8	4	43.5	1.06	1.18	2.18	6.79	30.4	1	56	25.13	0	81.41	78.09	2	0.8	1	1	0	0	0	1
1149	1	0	0	0	0	58.3	0.98	63.2	2.94	0.08	0.01	0.39	5.48	100	203	3	207.1429	0.398	2.0137	0.0148	1.17	237.51	609	237.51	5.01	188.9	187	60.9	3	30.3	0.78	7.38	5.04	7.35	10.1	1	71	22.49	1	119.38	108.53	2	2	0	1	0	0	0	1
1150	1	0	0	0	0	60.9	1.89	70.35	1.7	0.16	0.03	0.39	4.25	123	228	0.8995	120.6349	0.2063	0.6883	0.0039	0.3508	79.981	205.0794	79.981	5.28	166.3	147	48.5	4	35.9	0.58	0.93	1.93	15.5	17.4	0	47	32.41	0	108.81	115.16	2	1	0	1	0	0	0	1
1151	0	0	0	0	0	60.1	2.41	72.15	1.88	0.07	0.02	0.58	4.46	133	278	0.7801	115.3527	0.2407	0.6104	0.0028	0.4524	125.7806	216.8631	125.7806	4.97	123.5	174	48.8	4	41.96	1.97	2.32	2.32	10.72	19.45	0	58	27.41	0	114.6	106.2	2	0.7	1	0	0	0	0	1
1153	0	1	1	0	3	58.3	1.86	67.6	6.6	0.13	0.05	0.61	5.1	150	313	3.5484	168.2796	0.328	2.4906	0.0113	2.1645	677.4935	1110.6452	677.4935	5.53	198.3	199	52.4	3	38	0.95	2.42	0.95	5.51	15.8	0	59	25.63	0	110.24	93.14	2	0.6	1	0	0	0	0	0
1155	0	0	0	0	0	56.4	2.1	66.9	3.25	0.12	0.03	0.31	4.18	136	200	1.5476	95.2381	0.1476	1.2695	0.0077	0.4798	95.9524	309.5238	95.9524	5.66	217.1	171	53.9	4	33.3	0.91	2.64	0.93	12.5	12	0	58	23.31	0	111.18	92.55	2	1.3	1	1	0	0	0	1
1156	1	0	0	0	3	58	3.09	73.45	4.6	0.32	0.05	0.54	4.29	130	230	1.4887	74.4337	0.1748	1.15	0.0065	0.8039	184.8932	342.3948	184.8932	4.35	173.7	146	55.6	5	32.1	1.05	1.01	2.4	17.2	33.4	0	48	23.78	0	124.61	116.98	2	1.5	1	1	1	0	0	1
1157	0	0	0	0	1	63.4	1.97	73.25	3.28	0.05	0.02	0.28	4.18	126	223	1.665	113.198	0.1421	1.4138	0.0075	0.4662	103.961	371.2893	103.961	4.55	190.1	172	46.9	8	37.1	1.32	0.35	1.3	12.7	18.4	0	41	25.55	0	80.44	80.59	2	0.5	1	0	0	0	0	1
1158	0	0	1	0	1	60.8	2.8	74.8	2.5	0.07	0.05	0.42	4.97	150	280	0.8929	100	0.15	0.7485	0.0032	0.375	105	250	105	9.35	207.4	183	54.3	4	29.7	0.81	3.12	2.54	8.8	18.6	0	60	20.9	0	87.75	118.93	2	0.6	0	0	0	0	0	1
1163	0	1	1	0	1	55.1	1.78	64	3.36	0.31	0.04	0.37	4.32	131	314	1.8876	176.4045	0.2079	1.344	0.006	0.6984	219.3061	592.7191	219.3061	6.39	152	227	63.4	5	31.6	0.82	1.43	1.5	14.2	22.1	0	62	25.67	0	117.62	45.29	2	1.5	1	1	1	0	0	1
1168	0	0	1	0	0	65.1	2.08	75.5	2.58	0.08	0.02	0.4	4.86	148	218	1.2404	104.8077	0.1923	1	0.0057	0.4962	108.1615	270.4038	108.1615	6.15	155.6	222	46.9	4	27.2	0.92	1.45	1.91	7.31	21.9	1	50	23.81	1	103.27	120.93	1	0.8	1	0	0	0	0	1
1169	0	1	0	0	3	61.9	1.52	69.5	2.8	0.07	0.03	0.32	4.56	128	235	1.8421	154.6053	0.2105	1.4433	0.0078	0.5895	138.5263	432.8947	138.5263	4.99	195.3	216	51	4	41.96	1.97	2.32	2.32	10.72	19.45	0	61	27.83	0	109.8	101	2	1.3	1	0	1	0	0	1
1174	0	1	0	0	3	59.5	2.29	70.95	1.97	0.09	0.03	0.35	4.25	125	312	0.8603	136.2445	0.1528	0.7138	0.0028	0.3011	93.9406	268.4017	93.9406	4.94	223.4	177	49.9	5	30.9	0.93	0.93	1.76	13	30.7	0	59	23.71	0	106.04	97.15	2	0.7	1	0	1	0	0	0
1178	1	0	0	0	0	62.3	1.92	71.9	2.63	0.26	0.02	0.41	4.32	133	257	1.3698	133.8542	0.2135	1.0077	0.0053	0.5616	144.3349	352.0365	144.3349	4.9	166.9	204	48.6	3	27.9	1.45	1.49	0.59	12.7	14	1	43	27.72	0	114.54	116.37	1	1.1	1	1	1	1	0	1
1182	0	1	0	0	3	57.3	1.31	63.85	1.99	0.07	0.05	0.26	4.4	133	197	1.5191	150.3817	0.1985	1.1775	0.0077	0.395	77.8075	299.2595	77.8075	5.43	206.4	219	54.4	6	41.96	1.97	2.32	2.32	10.72	19.45	0	66	27.18	0	122.9	145.4	2	1	1	0	0	0	0	1
1184	0	0	0	0	0	57.4	2.29	68.85	2.71	0.06	0.04	0.37	4.35	134	287	1.1834	125.3275	0.1616	0.9819	0.0041	0.4379	125.6659	339.6376	125.6659	4.77	166.5	164	46.1	4	35.3	0.57	1.84	0.64	10.7	33.4	0	48	22.62	0	118.18	102.62	2	0.8	1	0	1	0	0	1
1185	0	0	1	0	2	62.7	1.3	69.2	3.01	0.08	0.02	0.36	4.68	139	173	2.3154	133.0769	0.2769	1.7102	0.0134	0.8335	144.2022	400.5615	144.2022	8	187.2	196	43.9	3	41.96	1.97	2.32	2.32	10.72	19.45	1	53	25.83	0	86.7	98.2	2	1	1	1	1	0	0	1
1187	0	0	0	0	1	60.1	2.35	71.85	4.12	0.1	0.06	0.51	4.6	143	217	1.7532	92.3404	0.217	1.3642	0.0081	0.8941	194.0257	380.4426	194.0257	5.65	176.9	225	53.4	5	34.9	1.93	2.11	1.16	9.09	21.1	1	60	28.04	0	78.61	73.13	2	0.8	1	1	1	0	0	1
1188	0	1	1	1	1	58	1.44	65.2	3.41	0.21	0.05	0.48	4.55	138	221	2.3681	153.4722	0.3333	1.5642	0.0107	1.1367	251.2033	523.3403	251.2033	6.98	124.4	191	56.1	3	34.4	0.52	0.86	1.33	9.14	12.5	1	58	27.02	1	81.44	87.94	2	1	1	0	0	0	0	1
1190	0	0	0	0	3	60.5	2.06	70.8	2.73	0.42	0.04	0.54	5.37	172	176	1.3252	85.4369	0.2621	0.8922	0.0075	0.7156	125.9511	233.2427	125.9511	5.77	172.2	219	57.8	4	58.4	1.07	2.08	2.29	12.2	22.4	1	58	26.35	0	85.39	83.71	2	1	1	0	0	0	0	0
1192	0	1	0	0	2	58.5	1.85	67.75	3.25	0.26	0.03	0.42	5.82	164	222	1.7568	120	0.227	1.2695	0.0079	0.7378	163.8	390	163.8	6.02	201.1	184	55.6	5	30.4	1.04	2.83	2.45	6.44	17	1	62	34.66	0	107	126.23	2	0.6	1	0	0	0	0	0
1194	1	0	1	0	0	63.5	2.83	77.65	3.98	0.03	0.01	0.4	4.55	133	174	1.4064	61.4841	0.1413	1.2171	0.0081	0.5625	97.8827	244.7067	97.8827	4.96	175.9	183	49.1	4	33.6	0.45	0.97	2.36	10.9	22.6	0	71	23.88	0	93.44	78.51	2	2	1	1	1	0	0	1
1196	0	0	0	0	2	59.4	1.59	67.35	3.48	0.05	0.03	0.61	4.05	125	230	2.1887	144.6541	0.3836	1.5263	0.0095	1.3351	307.0717	503.3962	307.0717	4.69	171.9	171	41.9	3	36.6	0.95	0.85	0.52	7.79	19.7	0	47	20.45	0	97.17	105.05	1	0.6	0	0	0	0	0	0
1197	0	0	0	0	1	57.6	1.92	67.2	2.7	0.17	0.02	0.34	4.84	119	270	1.4063	140.625	0.1771	1.102	0.0052	0.4781	129.0938	379.6875	129.0938	4.05	176.6	178	48.1	3	24	2.2	1.77	2.81	18.9	11	0	40	22.15	0	104.54	128.82	2	0.5	1	0	0	0	0	0
1198	0	0	1	0	1	57.1	1.81	66.15	2.96	0.04	0.04	0.35	4.26	126	230	1.6354	127.0718	0.1934	1.3214	0.0071	0.5724	131.6464	376.1326	131.6464	9.48	195.6	139	54	4	41.96	1.97	2.32	2.32	10.72	19.45	0	56	19.88	0	98.8	103.3	2	0.8	1	1	0	0	0	1
1199	1	1	0	0	2	60.8	0.84	65	2.57	0.33	0.04	0.3	4.3	128	194	3.0595	230.9524	0.3571	1.702	0.0158	0.9179	178.0643	593.5476	178.0643	6.36	208.6	252	53.2	5	37.5	1.36	2.5	2.11	12.2	11.7	1	61	28.65	0	99.76	105.84	2	1.5	0	1	0	0	0	1
1200	1	0	0	0	2	61.8	1.34	68.5	3.98	0.15	0.04	0.42	4.69	153	202	2.9701	150.7463	0.3134	2.041	0.0147	1.2475	251.9875	599.9701	251.9875	5.09	165.9	220	43.6	4	45	1.47	1.69	1.71	11.1	17.1	1	62	27.92	0	116.45	144.22	2	0.3	1	0	0	0	0	1
1201	0	1	0	0	1	59.5	2.42	71.6	3.55	0.19	0.06	0.48	4.38	128	333	1.4669	137.6033	0.1983	1.127	0.0044	0.7041	234.476	488.4917	234.476	4.65	156.6	135	58.2	4	55.9	1.3	2.24	0.76	7.84	18.4	1	59	25.48	0	88.93	97.76	2	0.6	1	0	1	0	0	0
1207	0	1	0	0	0	59.9	1.46	67.2	3.16	0.09	0.03	0.37	4.5	140	165	2.1644	113.0137	0.2534	1.6205	0.0131	0.8008	132.1356	357.1233	132.1356	4.77	124.6	201	44.5	3	41.96	1.97	2.32	2.32	10.72	19.45	0	47	25.65	0	99.2	128.37	2	0.8	1	1	0	0	0	0
1209	0	1	0	0	3	65.1	1.43	72.25	2.35	0.07	0.01	0.42	4.46	139	212	1.6434	148.2517	0.2937	1.2176	0.0078	0.6902	146.3245	348.3916	146.3245	5.84	148.1	221	48.9	4	64.7	1.57	1.72	5.96	10.8	25.1	1	63	26.47	1	104.84	116.75	2	2	1	0	0	0	0	1
1210	1	0	0	0	1	64.8	1.44	72	2.35	0.07	0.01	0.42	4.46	139	212	1.6319	147.2222	0.2917	1.2113	0.0077	0.6854	145.3083	345.9722	145.3083	5.84	148.1	221	48.9	4	64.7	1.57	1.72	5.96	10.8	25.1	1	48	25.95	0	110.73	105.55	1	1.4	1	0	0	0	0	1
1211	0	0	0	0	1	58.6	1.82	67.7	2.54	2.07	0.05	0.47	4.81	145	180	1.3956	98.9011	0.2582	0.576	0.0078	0.6559	118.0681	251.2088	118.0681	4.54	141.2	268	47.8	5	49.2	0.99	2.02	1.99	4.97	22.8	1	62	22.53	0	110.15	110.33	2	0.5	1	0	0	0	0	0
1213	0	0	0	0	2	60.1	2.18	71	4.09	0.11	0.04	0.47	4.76	139	315	1.8761	144.4954	0.2156	1.4607	0.006	0.8818	277.7635	590.9862	277.7635	5.01	138.7	184	58.2	4	45.1	2.29	1.96	0.63	14.8	32.4	1	54	29.27	0	82.15	101.57	2	0.7	1	0	0	0	0	0
1215	0	0	0	0	0	59.5	1.8	68.5	4.35	0.23	0.09	0.57	4.1	127	89	2.4167	49.4444	0.3167	1.6171	0.0272	1.3775	122.5975	215.0833	122.5975	4.39	130.6	171	50.4	3	41.8	1.19	2.67	1.06	10.7	11.4	0	53	24.91	0	105.88	97.72	2	0.7	1	0	0	0	0	1
1216	1	0	0	0	2	53	1.89	62.45	5.48	0.19	0.02	0.6	4.45	136	322	2.8995	170.3704	0.3175	2.0296	0.009	1.7397	560.1778	933.6296	560.1778	5.6	150.2	235	65.2	6	102	1.6	2.72	6.58	15.4	37.4	0	79	28.07	0	122.53	105.91	2	1.7	0	1	1	0	0	1
1224	0	0	0	0	2	65.5	2.01	75.55	2.04	0.17	0.07	0.28	5.05	156	163	1.0149	81.0945	0.1393	0.8063	0.0062	0.2842	46.3212	165.4328	46.3212	4.94	107.9	177	39.4	3	39.3	1.94	1.29	1.55	4.86	15.2	1	53	24.91	0	108.2	119.55	2	0.2	1	0	1	1	0	0
1225	0	0	0	0	1	60.7	2.2	71.7	3.4	0.01	0.02	0.46	4.32	134	224	1.5455	101.8182	0.2091	1.2639	0.0069	0.7109	159.2436	346.1818	159.2436	4.66	161.7	190	46.1	3	40.8	1.6	1.25	0.59	20	19.2	0	43	20.9	0	98.49	82.1	2	0.6	1	1	0	0	0	0
1226	1	0	0	0	3	58.2	2.19	69.15	2.43	0.07	0.03	0.31	4.82	138	277	1.1096	126.484	0.1416	0.9346	0.004	0.344	95.2804	307.3562	95.2804	4.98	157.3	172	55.5	5	55	1.29	2.22	2.77	18.8	14	0	58	29.14	0	92.79	78.39	2	0.8	0	1	1	0	0	1
1228	0	0	1	0	1	60.7	2.7	74.2	4.73	0.16	0.02	0.72	4.59	139	264	1.7519	97.7778	0.2667	1.3139	0.0066	1.2613	332.992	462.4889	332.992	6.35	164	188	60	5	40.6	1.54	1.74	1.93	11.7	18	0	61	20.94	0	119.31	113.74	2	1.2	0	1	1	0	0	1
1229	0	0	0	0	1	57.7	3.43	74.85	2.95	0.1	0.02	0.42	4.96	156	295	0.8601	86.0058	0.1224	0.7431	0.0029	0.3612	106.5612	253.7172	106.5612	4.76	164.9	176	58.4	4	33.9	0.93	1.29	0.79	7.44	18.9	0	51	26.04	0	102.67	91.36	2	0.9	1	0	0	0	0	1
1235	1	1	0	0	3	58.4	1.3	64.9	3.44	0.02	0.02	0.3	4.4	133	215	2.6462	165.3846	0.2308	2.0976	0.0123	0.7938	170.6769	568.9231	170.6769	6.42	170.4	194	65.9	6	41.7	0.47	1.66	1.6	7.32	15.6	0	66	21.63	0	111.01	100.76	2	2	1	1	1	1	0	1
1237	0	0	0	0	1	58.8	2.11	69.35	3.27	0.09	0.02	0.35	4.89	155	259	1.5498	122.7488	0.1659	1.2724	0.006	0.5424	140.486	401.3886	140.486	6.63	173.7	196	45.8	3	53.7	1.3	1.34	1.81	7.9	21.8	1	61	29.07	0	111.3	119.32	2	1.1	1	1	1	1	0	1
1240	0	0	0	0	1	58.4	2.13	69.05	1.53	0.04	0.02	0.28	4.38	130	212	0.7183	99.5305	0.1315	0.6194	0.0034	0.2011	42.6389	152.2817	42.6389	5.31	185.5	168	49.2	3	25.3	0.31	1.53	3.11	6.79	17.4	0	55	19.15	0	109.5	107.86	2	0.8	1	1	1	0	0	1
1241	0	0	0	0	0	55.8	2.32	67.4	1.82	0.06	0.04	0.34	4.32	134	211	0.7845	90.9483	0.1466	0.6594	0.0037	0.2667	56.2788	165.5259	56.2788	4.79	203.7	196	68.6	4	14.7	2.16	1.16	3.37	4.56	13.2	0	58	21.94	0	100.38	109.33	2	1	1	0	0	0	0	1
1242	0	0	0	0	0	66.9	1.81	75.95	1.98	0.14	0.03	0.3	4.28	137	240	1.0939	132.5967	0.1657	0.8684	0.0046	0.3282	78.7624	262.5414	78.7624	5.08	144.5	236	48.8	3	45.7	0.69	1.78	1.23	13.9	22.1	0	56	20	0	116.9	160.8	2	0.6	0	1	0	0	0	1
1243	0	0	0	0	1	58.5	2.46	70.8	2.15	0.24	0.01	0.34	3.83	130	215	0.874	87.3984	0.1382	0.7049	0.0041	0.2972	63.8882	187.9065	63.8882	5.26	163.5	250	60.5	4	55.8	0.82	1.96	3.69	7.67	19.9	0	69	25.48	0	71.76	58.23	2	0.7	1	0	0	0	0	0
1244	1	1	0	1	0	56.9	1.35	63.65	2.67	0.11	0.03	0.33	3.81	125	181	1.9778	134.0741	0.2444	1.467	0.0109	0.6527	118.1327	357.9778	118.1327	5.82	201.8	165	57	4	43.4	0.65	3.1	0.67	8.95	31.4	0	68	26.9	0	102.63	88.94	2	1.4	1	0	1	0	0	1
1253	1	1	1	0	3	64.5	1.2	70.5	4.05	0.08	0.03	0.28	4.54	144	235	3.375	195.8333	0.2333	2.5472	0.0144	0.945	222.075	793.125	222.075	10.17	179	199	51	3	28.4	1.26	3.86	3.19	7.82	27.9	1	66	22.57	1	129.76	112.91	2	1.5	1	1	0	1	0	0
1254	1	0	0	0	3	65	0.86	69.3	3.18	0.04	0.04	0.17	5.06	152	259	3.6977	301.1628	0.1977	2.8649	0.0143	0.6286	162.8086	957.6977	162.8086	5.15	152.5	204	50.3	4	44.9	0.68	1.33	2.6	9.81	29.4	0	70	22.58	0	106.67	108.67	2	1	1	0	0	0	0	0
1255	0	1	0	0	0	60.9	2.24	72.1	3.32	0.07	0.05	0.61	4.74	150	223	1.4821	99.5536	0.2723	1.1178	0.0066	0.9041	201.6159	330.5179	201.6159	5.17	156	192	55.2	4	41.96	1.97	2.32	2.32	10.72	19.45	1	53	27.38	0	88.8	95.2	2	1.5	1	0	0	0	0	0
1256	0	0	0	0	1	60.6	1.57	68.45	1.68	0.08	0.05	0.31	4.01	125	202	1.0701	128.6624	0.1975	0.8358	0.0053	0.3317	67.0074	216.1529	67.0074	4.47	167.6	157	43.3	3	88.8	1.15	3.05	1.41	4.67	20.4	0	62	22.48	0	115.98	77.41	2	1.5	1	1	0	0	0	0
1258	0	0	0	0	3	58.9	2.8	72.9	6.34	0.69	0.11	0.64	4.56	137	296	2.2643	105.7143	0.2286	1.4953	0.0076	1.4491	428.9463	670.2286	428.9463	4.93	175.5	212	55.4	3	30.9	0.49	1.55	1.76	8.33	18.7	0	48	27.41	0	108.64	104.79	2	1.2	1	0	0	0	0	0
1266	0	1	0	0	0	59.8	2.6	72.8	3.78	0.24	0.03	0.71	5.08	155	222	1.4538	85.3846	0.2731	1.0559	0.0065	1.0322	229.1552	322.7538	229.1552	4.66	136.3	222	46.8	5	11.2	1.2	2.07	2.43	13.7	19.5	1	66	24.68	1	96.56	106.54	2	0.5	1	0	0	0	0	0
1267	0	0	0	0	1	57.2	2.05	67.45	3.2	0.09	0.03	0.32	4.27	128	248	1.561	120.9756	0.1561	1.2851	0.0063	0.4995	123.879	387.122	123.879	4.97	142	234	56.3	4	49.7	0.73	1.94	2.71	7.62	23.7	0	70	28.78	0	103.9	94.98	2	1.6	1	0	0	0	0	0
1268	1	0	0	0	2	64.6	1.97	74.45	5.45	0.28	0.03	0.6	4.99	157	348	2.7665	176.6497	0.3046	1.8924	0.0079	1.6599	577.6447	962.7411	577.6447	5.9	220.9	222	49	5	35.6	1.21	2.23	4.15	7.71	16.9	1	56	26.2	0	95.86	104.74	2	1.8	1	1	1	0	0	0
1273	0	0	0	0	3	63.7	1.36	70.5	3.24	0.12	0.03	0.41	4.46	134	307	2.3824	225.7353	0.3015	1.6875	0.0078	0.9768	299.8668	731.3824	299.8668	4.35	177.6	195	43.7	3	41.96	1.97	2.32	4.32	10.72	19.45	0	28	22.23	0	103.83	123.13	1	0.6	1	0	0	0	0	1
1274	1	0	0	0	1	55.3	1.88	64.7	2.41	0.28	0.04	0.49	4.49	131	254	1.2819	135.1064	0.2606	0.8959	0.005	0.6281	159.5471	325.6064	159.5471	4.89	242.5	253	60.2	6	41.96	1.97	2.32	2.32	10.72	19.45	0	63	26.99	0	95.57	87.69	2	0.8	1	1	0	0	0	0
1276	0	0	0	0	2	62.2	1.54	69.9	3.12	0.11	0.04	0.36	4.76	154	266	2.026	172.7273	0.2338	1.522	0.0076	0.7294	194.0073	538.9091	194.0073	4.37	129.3	222	51.7	7	24.5	0.99	1.19	0.7	6.61	14.1	1	44	25.58	1	87.75	103.21	2	1.8	0	1	0	0	0	1
1277	1	0	0	0	2	60.5	1.67	68.85	2.48	0.09	0.03	0.25	4.06	127	257	1.485	153.8922	0.1497	1.2157	0.0058	0.3713	95.4132	381.6527	95.4132	6.75	208.9	152	49.3	5	27.2	1.8	2.18	1.03	10.7	15.6	0	45	22.67	0	116.69	115.09	2	1	1	0	1	0	0	1
1278	1	0	0	0	0	62	1.69	70.45	1.86	0.07	0.02	0.32	5.21	151	301	1.1006	178.1065	0.1893	0.8857	0.0037	0.3522	106.009	331.2781	106.009	5.92	142.9	220	47.1	5	40	0.78	1.6	7.39	7.27	22.1	1	47	32.56	0	89.58	104.97	2	1.3	1	0	0	1	0	0
1279	0	1	0	0	1	59.3	1.86	68.6	2.8	0.16	0.03	0.31	4.98	154	241	1.5054	129.5699	0.1667	1.1864	0.0062	0.4667	112.4667	362.7957	112.4667	4.88	170	222	58.8	4	69.9	0.62	1.15	2.91	21.1	16.8	0	58	23.83	0	124.47	110.58	2	0.7	1	0	0	0	0	0
1280	0	0	0	0	1	40.2	2.52	52.8	2.03	0.3	0.04	0.32	4.71	141	293	0.8056	116.2698	0.127	0.6384	0.0027	0.2578	75.5289	236.0278	75.5289	5.26	173.4	195.89	54.03	4.25	41.96	1.97	2.32	2.32	10.72	19.45	0	55	26.15	0	112.72	93.6	2	0.7	1	0	0	0	0	0
1281	1	0	0	0	3	62.3	1.32	68.9	1.96	0.3	0.04	0.31	4.4	138	257	1.4848	194.697	0.2348	0.9949	0.0058	0.4603	118.2979	381.6061	118.2979	4.11	179.4	143	46.6	4	59.2	1.53	2.81	4.16	7.19	19	1	66	19.91	1	109.61	111.36	2	1.5	1	0	0	0	1	1
1283	0	0	0	0	0	39.3	2.97	54.15	2.97	0.07	0.03	0.3	4.41	138	281	1	94.6128	0.101	0.8813	0.0036	0.3	84.3	281	84.3	4.44	173.4	195.89	54.03	4.25	44.4	0.96	0.73	1.19	7.52	29.9	0	47	21.77	0	98.9	112.6	1	0.5	1	0	0	0	0	0
1284	0	1	1	0	1	61.2	1.62	69.3	2.97	0.07	0.03	0.3	4.41	138	281	1.8333	173.4568	0.1852	1.4703	0.0065	0.55	154.55	515.1667	154.55	4.44	173.4	195.89	54.03	4.25	44.4	0.96	0.73	1.19	7.52	29.9	0	65	24.31	0	89.55	84.44	2	0.5	1	0	0	0	0	0
1285	1	0	0	0	1	56.7	1.14	62.4	2.77	0.24	0.02	0.26	3.94	120	177	2.4298	155.2632	0.2281	1.6687	0.0137	0.6318	111.8205	430.0789	111.8205	5.1	147.6	151	52.2	4	41.96	1.97	2.32	2.32	10.72	19.45	0	73	21.86	0	132.6	92.1	2	1.2	1	0	0	0	0	0
1287	0	1	1	0	0	63.9	2.17	74.75	3.28	0.25	0.06	0.45	4.58	134	257	1.5115	118.4332	0.2074	1.1195	0.0059	0.6802	174.8074	388.4608	174.8074	7.69	167.1	179	48.5	5	41.96	1.97	2.32	2.32	10.72	19.45	0	57	22.6	0	105.97	111.76	2	1.4	1	0	0	0	0	0
1289	0	0	0	0	3	55.4	1.59	63.35	3.48	0.25	0.02	0.37	5.39	169	180	2.1887	113.2075	0.2327	1.5605	0.0122	0.8098	145.766	393.9623	145.766	4.86	204.3	222	52.6	4	49.5	1.44	2.52	3.3	11.2	31.8	1	60	25.61	0	103.12	126.08	2	1	1	0	0	0	0	0
1291	1	0	0	0	0	56.4	1.77	65.25	3.03	0.11	0.02	0.53	5.13	157	224	1.7119	126.5537	0.2994	1.2469	0.0076	0.9073	203.2325	383.4576	203.2325	4.74	175.6	207	51.8	3	29	1.31	3.42	1.95	5.08	14.9	1	62	23.74	0	105.45	114.16	2	1.4	1	0	0	0	0	0
1294	0	0	0	0	3	63.3	1.57	71.15	2.57	0.06	0.01	0.28	5.14	157	254	1.6369	161.7834	0.1783	1.3385	0.0064	0.4583	116.4194	415.7834	116.4194	4.93	149.3	166	48.8	4	43.5	0.53	1.69	1.46	5.07	11.8	1	52	23.92	0	112.09	91.44	2	0.6	1	0	0	0	0	0
1295	1	1	0	0	1	59.8	1.96	69.6	3.28	0.14	0.02	0.45	4.54	138	176	1.6735	89.7959	0.2296	1.2763	0.0095	0.7531	132.5388	294.5306	132.5388	5.66	169	227	48.8	4	21.6	1.06	1.88	5.1	11.2	22.1	1	67	24.2	1	106.4	84.98	2	1.7	1	1	1	0	0	0
1299	0	0	0	0	2	61.9	1.86	71.2	3.15	0.1	0.02	0.54	4.87	132	320	1.6935	172.043	0.2903	1.25	0.0053	0.9145	292.6452	541.9355	292.6452	5.72	170.8	219	47.4	4	41.96	1.97	2.32	2.32	10.72	19.45	0	47	31.18	0	117.6	135.7	2	1	1	0	0	0	0	0
1302	1	1	0	0	0	59.1	1.85	68.35	2.66	0.14	0.04	0.32	4.27	131	239	1.4378	129.1892	0.173	1.1319	0.006	0.4601	109.9658	343.6432	109.9658	5.49	159.7	197	52.3	6	41.96	1.97	2.32	2.32	10.72	19.45	0	69	23.44	0	130.17	89.32	2	1.3	0	1	0	1	0	0
1304	1	0	0	0	0	60.2	1.66	68.5	1.98	0.1	0.03	0.39	4.43	133	312	1.1928	187.9518	0.2349	0.9083	0.0038	0.4652	145.1364	372.1446	145.1364	4.22	198.8	180	48.5	5	36.6	1.01	1.94	2.92	13.3	15.2	0	60	23.88	0	125.64	75.2	2	1.5	1	0	0	0	0	1
1311	0	0	0	0	3	56.1	2.08	66.5	2.92	0.02	0.03	0.4	4.5	142	260	1.4038	125	0.1923	1.1542	0.0054	0.5615	146	365	146	4.73	170.1	168	50.6	3	41.96	1.97	2.32	2.32	10.72	19.45	0	42	21.11	0	112.5	100	2	1.5	1	1	0	0	0	1
1313	1	1	0	0	1	62.9	1.82	72	3.66	0.03	0.02	0.41	4.11	126	237	2.011	130.2198	0.2253	1.6053	0.0085	0.8245	195.4078	476.6044	195.4078	4.67	158.4	211	47.8	3	40.5	1.07	3.48	2.23	5.67	22.9	0	56	23.03	0	93.39	112.25	2	1.5	1	1	1	1	0	1
1315	0	0	0	0	1	54.6	0.94	59.3	3.24	0.01	0.02	0.52	4.36	133	178	3.4468	189.3617	0.5532	2.1745	0.0194	1.7923	319.0366	613.5319	319.0366	4.5	224.3	203	60.3	12	41.96	1.97	2.32	2.32	10.72	19.45	0	54	24.65	0	105.5	131.9	2	0.7	1	0	0	0	0	0
1318	0	0	0	0	3	57.4	2.35	69.15	2.95	0.06	0.03	0.5	4.97	151	223	1.2553	94.8936	0.2128	1.0034	0.0056	0.6277	139.9681	279.9362	139.9681	5.5	209.6	237	60	4	41.96	1.97	2.32	2.32	10.72	19.45	0	58	28.48	0	95.6	89.4	2	0.7	1	0	0	0	0	1
1319	1	1	0	0	2	65.7	2.23	76.85	2.89	0.42	0.03	0.47	4.92	149	187	1.296	83.8565	0.2108	0.9175	0.0069	0.6091	113.9023	242.3453	113.9023	5.2	133.7	169	50.8	3	41.6	1.58	2.99	1.68	9.97	49.3	1	52	26.83	0	86.08	129.43	2	1.3	1	0	0	0	0	1
1320	1	0	0	0	0	60.2	1.57	68.05	3.82	0.05	0.01	0.29	4.08	120	181	2.4331	115.2866	0.1847	1.9896	0.0134	0.7056	127.7145	440.3949	127.7145	4.3	225.6	182	48.7	3	33.7	0.84	1.61	2.45	5.55	16	0	31	22.27	0	101.24	101.88	2	0.6	0	0	0	0	0	1
1326	0	0	0	0	0	58.1	1.77	66.95	2.7	0.11	0.01	0.34	4.07	118	266	1.5254	150.2825	0.1921	1.2108	0.0057	0.5186	137.9593	405.7627	137.9593	4.63	143.5	152	46.9	4	39.1	1.7	1.67	2.93	8.41	17.3	0	32	22.41	0	100.81	96.37	2	1.5	1	0	1	0	0	1
1327	0	1	1	0	3	60	1.35	66.75	2.62	0.09	0.01	0.38	4.6	116	251	1.9407	185.9259	0.2815	1.4317	0.0077	0.7375	185.1079	487.1259	185.1079	5.76	117.3	139	50.2	3	124	1.71	4.06	0.3	6.79	18.9	1	76	24.82	1	87.35	105.54	2	1	1	1	0	1	0	1
1328	1	1	1	0	3	57.5	1.71	66.05	3.36	0.09	0.02	0.32	4.88	141	234	1.9649	136.8421	0.1871	1.5701	0.0084	0.6288	147.1326	459.7895	147.1326	5.7	161.7	190	56.6	4	56.2	0.5	2.23	1.61	10.7	16.6	0	68	21.11	0	147	135.42	2	1	1	0	1	0	0	1
1329	0	0	0	0	2	57.1	2.39	69.05	3.13	0.09	0.02	0.4	4.35	134	131	1.3096	54.8117	0.1674	1.0793	0.01	0.5238	68.6243	171.5607	68.6243	4.91	179.7	149	47.9	4	47.3	0.61	1.25	1.07	18.5	18.7	0	50	22.19	1	132.97	124.39	2	1.2	1	0	0	0	0	1
1330	0	0	0	0	1	62	1.99	71.95	1.35	0.04	0.02	0.37	3.98	123	271	0.6784	136.1809	0.1859	0.5579	0.0025	0.251	68.0224	183.8442	68.0224	4.53	200.2	194	65.5	4	41.96	1.97	2.32	2.32	10.72	19.45	0	44	23.8	0	111.6	135	2	0.8	1	0	0	0	0	1
1334	1	0	0	0	1	58.7	3.14	74.4	3.15	0.13	0.05	0.44	4.68	142	276	1.0032	87.8981	0.1401	0.8378	0.0036	0.4414	121.8268	276.879	121.8268	5.07	223.8	171	53.1	4	42.5	0.79	0.91	0.98	10.1	19	0	52	25.45	0	117.51	98.12	2	1.2	1	1	1	0	0	1
1335	1	1	1	0	0	52.7	1.74	61.4	3.26	0.22	0.05	0.44	5.1	162	270	1.8736	155.1724	0.2529	1.3306	0.0069	0.8244	222.5793	505.8621	222.5793	6.49	228.4	201	67.6	5	41.7	1.53	3.4	2.3	13.3	17.4	1	64	27.58	1	81.87	101.85	2	0.8	1	0	0	0	0	1
1340	0	0	0	0	1	63.1	1.96	72.9	2.73	0.08	0.04	0.35	4.56	143	301	1.3929	153.5714	0.1786	1.1235	0.0046	0.4875	146.7375	419.25	146.7375	4.72	256.8	161	55.6	5	27	0.52	1.31	0.76	11	18	0	41	19.63	0	109.56	97.4	1	1	1	0	0	0	0	1
1345	0	1	1	0	3	59.5	3.7	78	4.02	0.07	0.03	0.48	4.83	143	238	1.0865	64.3243	0.1297	0.9393	0.0046	0.5215	124.1202	258.5838	124.1202	6.05	177.3	172	54.7	4	49	1.19	4.31	1.23	9.19	16.9	1	55	28.08	1	115.6	106.5	2	0.8	1	0	0	0	0	0
1349	0	0	0	0	1	61.7	3.71	80.25	4	0.12	0.03	0.53	5.15	148	264	1.0782	71.159	0.1429	0.9112	0.0041	0.5714	150.8571	284.6361	150.8571	4.6	130.7	166	52.4	5	57.5	1.03	1.68	1.46	9	19.5	1	41	27.02	0	100.53	118.11	1	1.1	1	0	1	0	0	1
1351	0	0	0	0	0	55.1	2.04	65.3	3.45	0.02	0.02	0.38	3.98	127	222	1.6912	108.8235	0.1863	1.4024	0.0076	0.6426	142.6676	375.4412	142.6676	4.51	263.6	193	54.6	5	41.96	1.97	2.32	2.32	10.72	19.45	0	59	23.23	0	102.7	90.7	2	1.1	1	0	0	0	0	1
1352	1	0	0	0	0	61.8	2.16	72.6	2.71	0.15	0.03	0.46	4.67	140	366	1.2546	169.4444	0.213	0.9679	0.0034	0.5771	211.2294	459.1944	211.2294	5.3	259.4	177	58.7	4	56.1	0.43	1.8	1.84	9.86	17.6	0	61	22.6	0	110.62	86.95	2	1.5	1	0	0	0	0	1
1353	1	0	0	0	3	59.2	2.14	69.9	3.04	0.15	0.01	0.48	4.4	143	207	1.4206	96.729	0.2243	1.0935	0.0069	0.6819	141.1469	294.0561	141.1469	4.48	149.3	143	54.5	4	51.2	0.94	3.13	0.86	4.78	21.6	1	48	25.16	0	112.76	120.87	1	1.2	1	1	0	0	0	1
1354	0	0	0	0	1	62.6	1.2	68.6	2.05	0.04	0.02	0.18	3.9	116	186	1.7083	155	0.15	1.4236	0.0092	0.3075	57.195	317.75	57.195	4.86	139.9	210	48.7	4	43.5	0.56	3.69	1.57	4.68	17.1	0	61	20.89	0	115.71	102.81	2	0.8	1	0	0	0	0	1
1355	1	0	0	0	1	60.1	1.85	69.35	3.15	0.16	0.05	0.39	4.15	130	241	1.7027	130.2703	0.2108	1.2857	0.0071	0.6641	160.037	410.3514	160.037	4.79	183.3	138	51.3	3	62.3	0.7	1	1.79	18.1	16.5	0	45	23.71	0	112.23	113.53	2	1	1	0	0	0	0	0
1356	0	1	0	0	0	59.5	2.13	70.15	2.79	0.08	0.05	0.45	4.41	128	329	1.3099	154.4601	0.2113	1.0295	0.004	0.5894	193.9246	430.9437	193.9246	5.75	194.2	198	67.5	5	64.9	0.82	2.15	1.38	21	24	0	58	24.44	0	106.73	118.01	2	1	1	0	0	0	0	1
1357	0	1	0	0	3	56.9	2.58	69.8	4.42	0.14	0.02	0.53	4.39	137	227	1.7132	87.9845	0.2054	1.3517	0.0075	0.908	206.1125	388.8915	206.1125	5.61	174.6	154	55.7	4	89.1	1.97	2.32	2.32	10.72	19.45	1	72	28.09	0	84.45	100.76	2	0.7	1	1	0	0	0	0
1359	1	0	0	0	2	55.4	2.19	66.35	2.43	0.28	0.06	0.49	4.76	138	302	1.1096	137.8995	0.2237	0.8046	0.0037	0.5437	164.197	335.0959	164.197	4.63	177.1	201	58.3	4	45.5	2.14	2.64	1.63	7.37	19.6	0	62	22.86	0	99.91	94.08	2	2	1	1	1	0	0	0
1361	1	1	0	0	0	59.1	2.23	70.25	2.95	0.04	0.02	0.35	4.39	135	248	1.3229	111.2108	0.157	1.1174	0.0053	0.463	114.8251	328.0717	114.8251	5.26	166	215	57.2	4	50	0.92	2.69	1.02	9.02	24.3	0	64	23.68	0	109.09	88.24	2	1.5	1	0	0	0	0	1
1362	0	0	0	0	1	59.7	1.96	69.5	2.29	0.1	0.02	0.51	3.92	116	235	1.1684	119.898	0.2602	0.8842	0.005	0.5959	140.0288	274.5663	140.0288	4.45	172.6	214	43.9	5	41.6	1.13	1.31	0.76	15.9	23.4	0	44	24.13	0	91.78	97.6	2	0.8	1	0	0	0	0	0
1363	0	1	0	0	3	63.1	1.96	72.9	4.99	0.07	0.07	0.47	5.21	148	246	2.5459	125.5102	0.2398	1.9416	0.0103	1.1966	294.3591	626.2959	294.3591	5.15	171.4	157	52.3	3	35	1.35	1.84	0.47	11.5	14.8	1	48	26.45	0	108.08	120.22	2	1.2	1	1	1	1	0	0
1365	0	0	0	0	0	60.8	2.36	72.6	2.31	0.06	0.04	0.47	5	147	270	0.9788	114.4068	0.1992	0.7884	0.0036	0.46	124.2114	264.2797	124.2114	5	204.5	220	44.9	5	36.7	0.74	2.07	1.18	5.27	25.5	0	52	20.55	0	109.63	123.03	2	0.6	1	0	0	1	0	0
1366	1	0	0	0	0	60.1	2.48	72.5	5.55	0.17	0.03	0.7	4.36	135	280	2.2379	112.9032	0.2823	1.642	0.008	1.5665	438.629	626.6129	438.629	5.67	222.4	255	67.7	6	22.9	0.97	4.65	0.81	13	22.8	0	63	28.19	0	80.05	45	2	2	1	1	0	0	0	1
1369	0	0	0	0	0	60.5	1.66	68.8	2.49	0.08	0.03	0.32	4.59	141	207	1.5	124.6988	0.1928	1.1914	0.0072	0.48	99.36	310.5	99.36	5.16	137.4	167	51.8	3	64.9	1.22	1.43	0.83	6.11	14	1	51	23.39	0	106.99	107.15	2	0.6	1	0	0	0	0	0
1370	1	0	0	0	0	57.6	3.74	76.3	1.72	0.05	0.03	0.44	5.08	150	233	0.4599	62.2995	0.1176	0.4038	0.002	0.2024	47.1482	107.1551	47.1482	5.06	200.2	168	58.2	6	31	0.73	9.33	1.04	7.52	19.3	0	60	26.84	0	115.14	106.73	2	1.2	1	0	1	0	0	1
1372	0	0	0	0	3	61.7	2.11	72.25	5.54	0.05	0.05	0.54	5.46	165	365	2.6256	172.9858	0.2559	2.0145	0.0072	1.4178	517.5043	958.3412	517.5043	5.34	191.8	180	50.4	5	43.8	0.83	3.12	0.87	12.4	28.3	1	39	30.08	1	110.92	99.53	2	0.6	1	0	0	0	0	0
1373	0	0	0	0	1	63.1	1.63	71.25	3.72	0.1	0.04	0.6	4.95	149	256	2.2822	157.0552	0.3681	1.5696	0.0089	1.3693	350.5472	584.2454	350.5472	5.45	125.4	175	44.5	4	41.96	1.97	2.32	2.32	10.72	19.45	1	41	28.37	1	99.24	93.98	1	1.4	1	0	0	0	0	0
1374	0	0	0	0	3	58.8	2.66	72.1	1.84	0.04	0.02	0.38	4.02	126	262	0.6917	98.4962	0.1429	0.5935	0.0026	0.2629	68.8686	181.2331	68.8686	4.93	156.4	160	54.2	4	41.96	1.97	2.32	2.32	10.72	19.45	0	56	24.68	0	106.9	95.15	2	0.8	1	1	1	0	0	0
1375	0	0	0	0	3	61.9	1.77	70.75	3.46	0.05	0.03	0.53	5.11	148	160	1.9548	90.3955	0.2994	1.4538	0.0122	1.036	165.7672	312.7684	165.7672	4.44	157.8	243	46.7	4	55.6	1.07	1.39	0.91	10.3	25.4	0	63	23.78	0	128.98	116.12	2	1.5	0	1	1	0	0	0
1376	0	0	0	0	0	61.3	2.84	75.5	2.26	0.11	0.02	0.43	4.21	128	313	0.7958	110.2113	0.1514	0.6647	0.0025	0.3422	107.1033	249.0775	107.1033	5.12	245.8	165	48.7	6	41.96	1.97	2.32	2.32	10.72	19.45	0	41	29.24	0	99.2	106.8	2	1.1	0	1	0	0	0	0
1378	1	1	0	0	1	60.3	0.54	63	2.46	0.14	0.02	0.12	4.66	138	169	4.5556	312.963	0.2222	3	0.027	0.5467	92.3867	769.8889	92.3867	5.16	186.4	174	50.6	6	49.5	1.13	2.18	2.18	12.2	11.3	0	63	21.1	0	101.05	82.19	2	1.5	1	0	1	0	0	0
1381	0	0	0	0	0	56.5	2.03	66.65	4.95	0.01	0.03	0.36	4.27	134	356	2.4384	175.3695	0.1773	2.037	0.0068	0.8778	312.5084	868.0788	312.5084	6.24	162.4	197	66.1	4	36.6	1.51	1.02	1.45	12.3	29.6	1	56	27.34	0	133.85	139.88	2	1.7	0	0	0	0	0	1
[truncated: 6 more columns]
